# Supplementary material for: Stillbirth Discourse on Instagram and X (Formerly Twitter): Content Analysis
Source: JMIR Infodemiology. 2025 Sep 24;5:e73980. doi: 10.2196/73980 (PMC12466797; doi:10.2196/73980)
Supplement: Multimedia Appendix 2 [file infodemiology-v5-e73980-s002.xlsx]

## Sheet: Appendix 1 - hashtag_pagerank_i
Hashtag	PR_Instagram	PR_Twitter	RelWeight_Instagram	RelWeight_Twitter
#01noviembre	3.75103e-05	0	0.00013323	0
#081422	5.09069e-05	0	5.47722e-05	0
#1	3.11599e-05	0	3.10869e-05	0.000258575
#10	2.0809e-05	0	1.11025e-05	0
#100smiles	0	7.70843e-05	0	0
#100squatsaday	1.98587e-05	0	5.92132e-06	0
#10actsofcharity	2.03465e-05	0	5.18116e-06	0
#10thbirthday	2.56243e-05	0	1.70238e-05	0
#10waystohonorandrememberyourdeadbaby	0	9.44057e-05	0	0
#10years	1.95506e-05	4.66461e-05	8.88198e-06	0
#11yearsinheaven	0	7.54323e-05	0	0
#12	0	0	0	0.000110818
#1218	0	4.33099e-05	0	0
#123formoms	0	4.68342e-05	0	0
#125symposium	0	0	0	5.54088e-05
#12daysofadvent	6.0803e-05	0	0.000128789	0
#12daysofchristmas	0.000107254	0	0.000253877	0
#12daysofgiveaways	0.000107254	0	0.000244995	0
#12holynights	5.30537e-05	0	8.88198e-06	0
#12years	1.99377e-05	0	6.66149e-06	0
#13babiesaday	0	0	0	9.2348e-05
#13moons	2.93207e-05	0	1.18426e-05	0
#13weekspregnant	5.00972e-05	0	8.58591e-05	0
#14babiesaday	0	5.72427e-05	0	0
#14years	1.46632e-05	0	2.2205e-06	0
#15deoctubre	0	0.000105654	0	0
#15o	0	0	0	7.38784e-05
#15oct	0	6.71156e-05	0	0
#15october	7.49671e-05	0	0.000176159	0
#15octobre	5.81756e-05	0	8.58591e-05	0
#15octubre	0	7.71893e-05	0	0
#15yearsgone	0	0	0	0.000129287
#16seconds	0	6.16383e-05	0	0
#16weeks	5.00972e-05	0	8.28985e-05	0
#16yearsgoneby	0	7.54323e-05	0	0
#17weeks	5.19504e-05	0	4.44099e-06	0
#17yearsago	0	4.33099e-05	0	0
#1950s	0	0.000177996	0	0
#1960s	0	9.65399e-05	0	0
#1970s	0	9.65399e-05	0	0
#1980s	0	0.000143713	0	0
#1de4	0.000556424	0.000175186	0.00283039	0
#1decada4	1.52362e-05	0	5.92132e-06	0
#1den4	4.5843e-05	0	4.81107e-05	0
#1in100	0.000166285	0	0.000424855	0
#1in135	2.41491e-05	0	9.62215e-06	0
#1in160	0.00054384	0.000651747	0.00146553	0.00107124
#1in175	7.69231e-05	0	0.000157655	0.000332453
#1in250	9.68996e-05	0	0.000260538	0
#1in250000	1.81767e-05	0	5.92132e-06	0
#1in260	2.40616e-05	0	1.7764e-05	0
#1in4	0.00412172	0.00378118	0.0114689	0.0048021
#1in4isme	7.49671e-05	0	0.000167277	0
#1in4pregnanciesendinloss	3.61034e-05	0.000142721	3.99689e-05	0
#1in4pregnancyloss	2.04559e-05	0	1.03623e-05	0
#1in4stillbornstilloved	2.14624e-05	0	2.2205e-05	0
#1in4woman	0	0	0	0.000350923
#1in4women	5.26009e-05	0	9.8442e-05	0
#1in6	9.75075e-05	0	0.000213168	0.000332453
#1in600	0.000179812	0	0.000509974	0
#1in8	0.000853167	7.26561e-05	0.0025025	0.00046174
#1in8couplesbattleinfertility	9.03253e-05	0	0.000213168	0
#1momis2many	0	0.000114728	0	0
#1n100	2.91432e-05	0	1.11025e-05	0
#1n4	2.91432e-05	0	1.03623e-05	0
#1n8	2.91432e-05	0	9.62215e-06	0
#1on1coaching	1.98957e-05	0	6.66149e-06	0
#1stbirthday	1.62546e-05	0	5.18116e-06	0
#1sthalloween	3.91162e-05	0	1.3323e-05	0
#1yearanniversary	2.01831e-05	0	1.92443e-05	0
#1yearheavenanniversary	1.87225e-05	0	1.85041e-05	0
#1yearwithoutyou	2.46798e-05	0	4.07091e-05	0
#2	3.86361e-05	0	2.66459e-05	0
#2011	0	7.62073e-05	0	0
#2021	0	0.000150425	0	0
#2021stillbirthsymposium	0	7.34224e-05	0	0
#2023	0.000229207	0	0.000298287	0
#2023doluan	0.000108545	0	0.000567707	0
#2023enduelo	0.000152755	0	0.000646164	0
#2023highlights	1.84953e-05	0	1.11025e-05	0
#2023recap	3.0488e-05	0	3.25673e-05	0
#2023walktoremember	1.69203e-05	0	6.66149e-06	0
#2024	0.000198225	0	0.000325673	0
#2024doluan	7.56024e-05	0	0.000384886	0
#2024enduelo	9.80097e-05	0	0.000399689	0
#2024goals	2.74196e-05	0	1.85041e-05	0
#2024symposium	2.19081e-05	0	1.25828e-05	0.000277044
#2030	0	6.53926e-05	0	0.000147757
#20weeks	2.47822e-05	9.26922e-05	2.07246e-05	0
#20weekscan	3.47173e-05	0	6.66149e-06	0
#20weekspregnant	5.00972e-05	0	7.99378e-05	0
#21weekspregnant	3.13213e-05	0	3.18271e-05	0
#21wekenzwanger	1.85041e-05	0	5.18116e-06	0
#229	2.28438e-05	0	5.92132e-06	0
#22weeks	4.6272e-05	0	7.54968e-05	0
#22weekspregnant	3.65903e-05	0	4.07091e-05	0
#23weeks	2.47822e-05	0	1.7764e-05	0
#23weekspregnant	2.47822e-05	0	1.70238e-05	0
#24weeks	4.6272e-05	0	7.03157e-05	0
#24weekspregnant	2.9989e-05	0	2.59058e-05	0
#25w3dpregnant	0	0	0	9.2348e-05
#25weeker	1.88185e-05	0	1.11025e-05	0
#2615	0	4.78487e-05	0	0
#2626	0	4.33099e-05	0	0
#263birthstories	0	7.55984e-05	0	0
#27weeker	1.89726e-05	0	1.25828e-05	0
#27weekspregnant	0	0	0	0.000110818
#28weeks	3.70399e-05	0	4.14492e-05	0
#28weekspregnant	3.70399e-05	0	3.99689e-05	0
#29weeker	2.06223e-05	0	1.7764e-05	0
#29weeks	2.33633e-05	0	2.07246e-05	0
#29weekspregnant	2.33633e-05	0	1.99845e-05	0
#2angelbaby	5.19504e-05	0	3.70083e-06	0
#2k5krun	2.86433e-05	0	9.62215e-06	0
#2months	2.9745e-05	0	2.07246e-05	0
#2monthsold	2.9745e-05	0	1.99845e-05	0
#2ndtrimester	1.94963e-05	0	1.48033e-05	0
#2nona9	7.63488e-05	0	8.0678e-05	0
#2ww	8.71636e-05	0	0.000194663	0
#2זˆ8ז—¥ח”ד¾ד‚	4.53219e-05	0	1.62836e-05	0
#3	1.54132e-05	0	3.70083e-06	0
#3000squats	1.74592e-05	0	6.66149e-06	0
#3000squatsinnovember	1.98587e-05	0	5.18116e-06	0
#30daysofgratitude	0	0	0	0.00428495
#30seconds	0	6.19416e-05	0	0
#30week	2.69997e-05	0	1.7764e-05	0
#30weeks	2.69997e-05	0	1.70238e-05	0
#31daypregnancylosscalendar	1.93096e-05	0	1.7764e-05	0
#32weeks	1.44869e-05	0	1.48033e-06	0
#33weeks	0	5.58143e-05	0	0
#33weeks2days	2.74439e-05	0	2.81263e-05	0
#34weeks	3.15107e-05	0	1.7764e-05	0
#36monateohnedich	3.69958e-05	0	1.92443e-05	0
#37	0	6.55732e-05	0	0
#38ssw	2.13526e-05	0	8.88198e-06	0
#38weeksstilkbirth	2.03552e-05	0	2.14648e-05	0
#39weekloss	1.80665e-05	0	6.66149e-06	0
#39weeks	4.2215e-05	0	6.66149e-06	0
#3d	2.7222e-05	0	1.40631e-05	0
#3dprinter	2.75459e-05	0	1.03623e-05	0
#3dprinting	2.08574e-05	0	2.2205e-06	0
#3dprints	2.75459e-05	0	9.62215e-06	0
#3girls	1.87943e-05	0	7.40165e-06	0
#3jahre	3.69958e-05	0	1.85041e-05	0
#3rdtrimester	7.51768e-05	0	0.000119907	0
#3rdwarcollapse	6.68588e-05	0	2.07246e-05	0
#4	3.09438e-05	0.000112459	1.62836e-05	0
#40weeks	2.43057e-05	0	2.14648e-05	0
#40weekspregnant	2.43057e-05	0	2.07246e-05	0
#41weeks	2.43057e-05	0	1.99845e-05	0
#41weekspregnant	2.43057e-05	0	1.92443e-05	0
#41ל£¼	2.04959e-05	0	2.2205e-06	0
#420	4.10455e-05	0	1.92443e-05	0
#4benefitswhenattendingaretreatwithfamiliesofbabyloss	0	0.00014321	0	0
#4elijah	0	0.000125375	0	0
#4kallipateira	0	0	0	3.69392e-05
#4louis	6.15821e-05	0.000241949	6.80952e-05	0.00110818
#4louisambassador	3.11432e-05	0	8.88198e-06	0.000129287
#4louischarity	3.11432e-05	8.12157e-05	8.14182e-06	0.000184696
#4tako1	0.000170988	0	0.000905222	0
#4tako1naiz	0.000170988	0	0.000857851	0
#4thbaby	2.50032e-05	0	8.88198e-06	0
#4thhouse	7.06868e-05	0	1.48033e-05	0
#4tipsforafterthedeathofyourbaby	0	8.56041e-05	0	0
#4tipsforgettingthroughthanksgivingafterbabyloss	0	8.56041e-05	0	0
#4tipsforgettingthroughthanksgivingwithcovid19afterbabyloss	0	8.56041e-05	0	0
#4tipstohelpyougetthroughthisthanksgivingseason	0	8.56041e-05	0	0
#4women	0	5.39467e-05	0	0
#4yearsold	1.86945e-05	0	5.92132e-06	0
#5	0	0.000187879	0	0
#501c3	0.00073259	0	0.00265645	0
#50km	2.39426e-05	0	1.70238e-05	0
#50s	0	0.00016208	0	0
#5k	9.59506e-05	0	0.00013545	0
#5minutes	0	0	0	0.000184696
#5months	0	7.49553e-05	0	0
#5monthspregnant	3.47173e-05	0.000127946	5.92132e-06	0
#5t3v3p4r4d153	0	0.00034511	0	0
#60s	0	0.00016208	0	0
#64tipsforcopingwithgriefattheholidays	0	0.000100829	0	0
#65	2.02653e-05	0	2.2205e-06	0
#666	0.000141449	0	9.99223e-05	0
#6babiesaday	0	4.76991e-05	0	0
#6monthsold	1.50959e-05	0	2.96066e-06	0
#6thbirthday	2.45571e-05	0	1.48033e-06	0
#6thstageofgrief	2.14021e-05	0	1.3323e-05	0
#6tipsonhowtoenterthenewyearafterbabyloss	0	0.000100829	0	0
#6ו¹´	4.53219e-05	0	1.55435e-05	0
#6ז­³ט×•ח”ז—¥	4.53219e-05	0	1.48033e-05	0
#7	1.60383e-05	0	2.96066e-06	0
#70s	0	0.00016208	0	0
#7htarget	5.56783e-05	0	1.7764e-05	0
#7string	3.90793e-05	0	1.03623e-05	0
#7weekspregnant	5.00972e-05	0	7.69772e-05	0
#80s	0	0.00016208	0	0
#815community	3.32841e-05	0	8.88198e-06	0
#815nonprofits	3.32841e-05	0	8.14182e-06	0
#8211	0	4.33099e-05	0	0
#828	2.07852e-05	0	4.44099e-06	0
#8d	2.94818e-05	0	4.21894e-05	0
#8demarzo	0	0.000100702	0	0
#8months	2.31173e-05	0	1.48033e-06	0
#90s	0	7.46256e-05	0	0
#9monthsinheaven	2.49634e-05	0	1.99845e-05	0
#aaliyah	1.6493e-05	0	7.40165e-06	0
#aaliyahinaction	2.44609e-05	0	1.03623e-05	0
#aaliyahsangelarmy	0	0.000129761	0	0
#aalrideopenair	4.40818e-05	0	1.70238e-05	0
#aamilne	0	5.7537e-05	0	0
#ababyloss	2.10905e-05	0	1.3323e-05	0
#abbill17	0	7.6464e-05	0	0
#abbotsford	4.87592e-05	0	7.03157e-05	0
#abbotsfordbc	2.1497e-05	0	1.03623e-05	0
#abbotsfordbusiness	2.1497e-05	0	9.62215e-06	0
#abbotsfordwomeninbusiness	2.1497e-05	0	8.88198e-06	0
#abdominalmassage	2.05355e-05	0	5.18116e-06	0
#abeautifulboy	0	0.000122022	0	0
#aberdeen	2.26014e-05	0	1.70238e-05	0
#abgov	0	7.6464e-05	0	0
#abia	0	0.000124774	0	0
#abicot	0	0	0	0.000572558
#abigails	0	0	0	0.000295514
#abigailsfootsteps	0	0	0	0.000554088
#abiku	0	0	0	7.38784e-05
#ability	0	0.000122022	0	0
#ableg	0	7.6464e-05	0	0
#abls	0	0	0	0.000221635
#abnormalgrowth	0	8.13846e-05	0	0
#abnormality	0	0	0	0.000332453
#aborning	5.27337e-05	0	1.70238e-05	0
#aborted	6.12689e-05	0	2.07246e-05	0
#abortion	0.000388058	0.00104424	0.000455942	0.00304749
#abortionawareness	1.80177e-05	0	5.92132e-06	0
#abortionban	0	0	0	0.000240105
#abortionbanlaw	0	0	0	0.000110818
#abortionbans	0	0	0	5.54088e-05
#abortiondoula	4.62663e-05	0	3.62681e-05	0
#abortiongrief	2.79167e-05	0	3.99689e-05	0
#abortionishealthcare	4.53491e-05	0.000103106	9.62215e-06	0.000350923
#abortionishumanright	0	0	0	0.000203166
#abortioniswrong	0	5.01107e-05	0	0
#abortionrights	4.70595e-05	0	1.11025e-05	0
#abortions	0	0.000270468	0	0.000184696
#abortionsupport	0.000159455	0	0.000325673	0
#abortiontrauma	5.6555e-05	0	7.91977e-05	0
#aborto	3.48786e-05	0	2.51656e-05	0
#abortodigno	0	8.94957e-05	0	0
#abortoespontaneo	2.72551e-05	0.000117095	1.92443e-05	9.2348e-05
#abortoespontֳ¡neo	2.16877e-05	0	7.40165e-06	0
#abortoespontֳ¢neo	2.72551e-05	0	1.85041e-05	0
#abotion	0	6.28813e-05	0	0
#about	0	0	0	0.000258575
#abpoli	0	0	0	0.000498679
#abril2023	0	0	0	0.000166226
#abruptio	0	0	0	7.38784e-05
#abstractart	4.31606e-05	0	2.07246e-05	0
#abtreibungistaucheinabschied	3.55825e-05	0	2.2205e-05	0
#abuse	3.01508e-05	9.59566e-05	2.66459e-05	7.38784e-05
#abusive	3.96368e-05	0	2.14648e-05	0
#abusiverelationship	3.04078e-05	0	2.14648e-05	0
#abysmaltorment	0	0	0	0.000166226
#academictwitter	0	0	0	0.000129287
#accelerateprogress	0	0	0	0.000332453
#accidental	0	0	0	7.38784e-05
#accordhospital	3.12179e-05	0	1.11025e-05	0
#accordhospitalfaridabad	3.12179e-05	0	1.03623e-05	0
#accountabilitymatters	0	0	0	5.54088e-05
#accountant	2.04225e-05	0	8.88198e-06	0
#ace2	0	0.000116283	0	0.000129287
#achangedlife	0	0.000122022	0	0
#achingarms	3.36155e-05	0	3.18271e-05	0
#achingarmsbear	2.12845e-05	0	2.07246e-05	0
#achingarmsuk	2.12845e-05	0	1.99845e-05	0
#acidosis	0	0	0	9.2348e-05
#acip	0	0	0	0.000129287
#acknowledge	2.91432e-05	0	8.88198e-06	0
#acknowledgedeath	4.24517e-05	0	1.7764e-05	0
#acknowledgegrief	4.24517e-05	0	1.70238e-05	0
#acknowledgesadness	2.09055e-05	0	1.40631e-05	0
#acm2023	0	0	0	1.84696e-05
#acog	1.93353e-05	7.69361e-05	5.92132e-06	0.000129287
#acog2023	2.28438e-05	0	5.18116e-06	0.000129287
#acompan	1.75689e-05	0	1.7764e-05	0
#acompanyamentrespectuֳ³s	2.38992e-05	0	1.48033e-05	0
#acompaֳ±amiento	3.55486e-05	0	3.70083e-05	0
#acompaֳ±amientoemocional	2.07854e-05	0	1.25828e-05	0
#acompaֳ±ar	0	0	0	0.000203166
#acompaֳ±omadresenduelo	0	9.11446e-05	0	0
#acorns	3.45471e-05	0	1.55435e-05	0
#acp	0	0.00011051	0	0
#acranius	8.84202e-05	0	3.47878e-05	0
#acrosstherainbowbridge	0.000110965	0	0.000220569	0
#acrylic	3.67886e-05	0	1.99845e-05	0
#act467	0	0.00012318	0	0
#action	0	0	0	5.54088e-05
#activismo	1.91727e-05	0	1.85041e-05	0
#activist	2.08898e-05	0	2.14648e-05	0
#actnow	2.23855e-05	6.65768e-05	1.3323e-05	0
#actonncds	0	0.000152064	0	0
#actsofkindness	2.73578e-05	0	1.48033e-05	0
#actuallyautistic	0	0	0	3.69392e-05
#actualplay	4.43239e-05	0	1.99845e-05	0
#acupressure	1.97265e-05	0	2.14648e-05	0
#acupuncture	2.29873e-05	0	1.55435e-05	0
#acutoronto	0	9.15776e-05	0	0
#ada	0	5.7229e-05	0	0
#adaptingafterarthur	2.09152e-05	0	1.40631e-05	0
#adayinthelifeofan_ep	0	6.50952e-05	0	0
#add	0	0.00011869	0	0
#adda247	0	0.000114858	0	0
#addiction	7.83032e-05	0.000198996	3.62681e-05	0
#addio2023	2.23237e-05	0	8.14182e-06	0
#addisonrae	0.000165559	0	0.000444099	0
#adelaide	0	8.91698e-05	0	0
#adelaidemums	2.30507e-05	0	1.11025e-05	0
#adeno	2.47097e-05	0	2.07246e-05	0
#adenomyosis	7.84279e-05	0	0.000136931	0
#adenomyosisawareness	2.61595e-05	0	2.07246e-05	0
#adhd	0	0.000546761	0	0
#adindavantklooster	3.20723e-05	0.000290458	2.14648e-05	0
#admiraltyarch	2.13287e-05	0	1.99845e-05	0
#adolescent	0	9.86918e-05	0	5.54088e-05
#adolescenthealth	0	0.000109599	0	0
#adolescents	0	0.000122286	0	0
#adoption	0.000103524	0.000223388	0.000131009	0.000258575
#adoptiongrief	2.79167e-05	0	3.84886e-05	0
#adoptionislove	1.87454e-05	0	1.40631e-05	0
#adoptionjourney	1.87454e-05	0	1.3323e-05	0
#adoraperez	0	9.22414e-05	0	0
#adornedinhope	2.25954e-05	0	2.07246e-05	0
#adr	6.73734e-05	0	1.99845e-05	0
#adultchildloss	2.90962e-05	0	1.48033e-05	0
#adultcoloring	2.14228e-05	0	9.62215e-06	0
#adultonsetasthma	0	0.00159821	0	0
#adultsvskids	0	0.000129761	0	0
#adultwomenonly	4.06627e-05	0	1.62836e-05	0
#advancedmaternalage	2.29744e-05	0	1.11025e-05	0
#advancingbereavementcare	0	7.14703e-05	0	0
#advent	0.000200181	4.67407e-05	0.000455202	0
#advent2023	2.42834e-05	0	8.88198e-06	0
#adventdevotional	3.37782e-05	0	4.14492e-05	0
#adventforleo	4.66633e-05	0	4.07091e-05	0
#adventtoleo	1.46408e-05	0	2.2205e-06	0
#adventtoremember	0.000147892	0	0.000216128	0
#adverseeffects	0	0.000108166	0	0
#adverseevents	0	0	0	3.69392e-05
#adversepregnancyoutcome	0	9.99384e-05	0	0
#adversepregnancyoutcomes	0	0.000114734	0	0
#adversereactions	0	6.60711e-05	0	0
#advocacy	0.000131877	0.000776995	0.000246475	0.000277044
#advocacysaveslives	4.05388e-05	0	4.21894e-05	0
#advocate	0.00017378	9.49177e-05	0.000230191	0.000332453
#advocatecompanion	4.62663e-05	0	3.33074e-05	0.000147757
#advocatedoula	6.66723e-05	0	4.88509e-05	0.000129287
#advocateforicpregnancy	4.99649e-05	0	6.36542e-05	0
#advocatelikeamother	0.000126322	9.60773e-05	0.000259058	0
#advocates	0	5.38871e-05	0	0
#aeon	0	0.000133058	0	0
#aestheticsofloss	3.28238e-05	0	1.62836e-05	0
#afesurvivor	4.66438e-05	0	6.43944e-05	0
#affects	0	0	0	0.000369392
#affiliate	2.70329e-05	0	7.40165e-06	0
#affirmation	0	5.7537e-05	0	0
#affirmations	4.52425e-05	0	8.43788e-05	0
#affirmationsoftheday	4.01756e-05	0	2.14648e-05	0
#affordableart	2.44221e-05	0	1.25828e-05	0
#afghanistan	0	4.33099e-05	0	1.84696e-05
#africa	0	0.000455658	0	0.000997359
#africanfiction	0	0	0	5.54088e-05
#africanspirituality	3.07456e-05	0	2.07246e-05	0
#afscheid	0.000234648	0	0.000526257	0
#afterbirth	6.4357e-05	0	2.07246e-05	0
#afterlife	5.49151e-05	6.15156e-05	8.58591e-05	0
#afterlifeevidence	3.83118e-05	0	4.14492e-05	0
#afterlifenetflix	3.83118e-05	0	3.99689e-05	0
#afterloss	0.000102845	0	0.000195404	0
#afterpregnancyloss	9.42091e-05	0	0.000245735	0
#afterthetearscomesjoy	1.59143e-05	0	5.92132e-06	0
#afuneralformybabythatdied	0	9.44057e-05	0	0
#afuneralformydeadbaby	0	9.44057e-05	0	0
#agedcare	0	0.000587593	0	0.000369392
#ageing	0	0.000103363	0	5.54088e-05
#ageingwithoutchildren	0	9.3569e-05	0	0
#agenda2030	0	0	0	7.38784e-05
#agiftinyourwill	1.95718e-05	0	1.62836e-05	0
#aging	0	0.000173327	0	0
#aguilar	8.94624e-05	0	5.55124e-05	0
#aguilaramplification	8.94624e-05	0	5.32919e-05	0
#ahpsaware	1.92591e-05	0	2.96066e-06	0
#ai	6.15231e-05	0.00105808	4.81107e-05	0.00118205
#aiart	0	0	0	0.000240105
#aiartgenerator	0	0	0	0.000221635
#aimainspiraciondeunangel	0	9.86241e-05	0	0
#aintdantbabysweet	1.61739e-05	0	5.18116e-06	0
#air	0	5.5175e-05	0	0.000350923
#airdrie	0	0	0	0.000424801
#airetailes	4.30083e-05	0	1.62836e-05	0
#airpollution	0	0.00176495	0	0.000498679
#airquality	0	8.03589e-05	0	0
#ajhgraphics	4.24517e-05	0	1.62836e-05	0
#akashicrecords	2.17685e-05	0	2.14648e-05	0
#akcevezline	2.28599e-05	0	5.18116e-06	0
#aknowledgemybaby	1.90558e-05	0	1.7764e-05	0
#aktibismoarekin	1.99678e-05	0	1.7764e-05	0
#akward	0	4.64523e-05	0	0
#al	2.08257e-05	0	1.11025e-05	0
#alabama	2.08257e-05	0	1.03623e-05	3.69392e-05
#alasdeluz	0.000105001	0	0.000335295	0
#alberta	2.14799e-05	7.54323e-05	1.70238e-05	0.000147757
#albertababies	0	0	0	7.38784e-05
#albertachildrenshospitalfoundation	2.25647e-05	0	9.62215e-06	0
#albertafamiles	0	0	0	5.54088e-05
#albumoftheyear	7.38063e-05	0	2.07246e-05	0
#alcohol	0	0.000198145	0	0
#alcoholaddiction	4.45417e-05	0	2.14648e-05	0
#alcoholfree	1.84035e-05	0	2.96066e-06	0
#alcoholic	0	0.000115693	0	0
#alcoholism	4.71324e-05	0	1.48033e-05	0
#aldercentre	1.91353e-05	0	1.11025e-05	0
#alderhey	1.65932e-05	0	5.18116e-06	0
#alemanya	0	0.000136561	0	0.000147757
#aleobitofkindness	2.9737e-05	0	1.03623e-05	0
#alertdisasterrestoration	6.73734e-05	0	1.92443e-05	0
#alexandriava	2.41648e-05	0	8.14182e-06	0
#alexapenavega	0	0	0	3.69392e-05
#alfatihah	2.81942e-05	0	5.92132e-06	0
#alfie	1.76879e-05	0	4.44099e-06	0
#alhamdulilah	1.98976e-05	0	2.2205e-06	0
#alhamdulillah	1.57637e-05	0	5.18116e-06	0
#aliceglass	3.00291e-05	4.33099e-05	7.40165e-06	0.000203166
#aliens	0	0	0	0.000277044
#alignedaction	2.32121e-05	0	9.62215e-06	0
#aligningtogether	0	0	0	7.38784e-05
#alignmnh	0	0.000120511	0	7.38784e-05
#alittlebitoflight	2.65944e-05	0	1.70238e-05	0
#alittlehelpfromjack	6.65868e-05	0	0.000122867	0
#alittlehelpfromremy	2.83888e-05	0	2.14648e-05	0
#alittlelifenotalittleloss	2.20489e-05	0.00012356	2.14648e-05	0
#alittlesomethingalotoflove	0.000144265	0	0.000175419	0
#alkaline	0.000193219	0	0.000686873	0
#alkmaar	0.000105337	0	5.69927e-05	0
#allah	3.96623e-05	0	5.32919e-05	0
#allahelgonsdag	3.2435e-05	0	9.62215e-06	0
#allanwolfelt	0	8.64612e-05	0	0
#allbabiesmatter	3.75256e-05	7.54323e-05	4.36697e-05	0.000572558
#allcausemortality	0	7.74696e-05	0	0
#allergies	2.92683e-05	0.000180724	1.92443e-05	0
#allergy	3.26809e-05	0	2.51656e-05	0
#alleswasbleibt	5.40436e-05	0	8.88198e-06	0
#allhallowseve	3.2435e-05	0	8.88198e-06	0
#allhelgonahelgen	6.13086e-05	0	1.40631e-05	0
#allinoneday	3.47173e-05	0.000127946	5.18116e-06	0
#allinthistogether	0	8.19484e-05	0	0
#allisontateabortioncompanion	4.62663e-05	0	3.03468e-05	0
#allisontatebirthcompanion	5.92801e-05	0	3.84886e-05	0.000110818
#allisontatelosscompanion	4.62663e-05	0	2.73861e-05	0
#allisontatenicucompanion	4.62663e-05	0	2.59058e-05	0
#alliwantforchristmasisyou	3.12846e-05	0	3.92287e-05	0
#alllifematters	5.30193e-05	0	7.40165e-05	0
#allmums	2.07567e-05	0	5.92132e-06	0
#allmychildren	2.25432e-05	0	1.11025e-05	0
#allohope	2.61689e-05	9.55722e-05	7.40165e-06	0
#allohopefoundation	0	9.55722e-05	0	0
#alloimmunized	0	9.55722e-05	0	0
#allowing	2.9253e-05	0	1.11025e-05	0
#allowyourself	2.70319e-05	0	2.14648e-05	0
#allpartners	2.07567e-05	0	5.18116e-06	0
#allsaintsday	5.07952e-05	0	1.48033e-05	0
#allshining	0	5.59044e-05	0	0
#almaallen	1.54619e-05	0	4.44099e-06	0
#alohaoe	2.57501e-05	0	5.92132e-06	0
#alonebackcrib	0	8.38175e-05	0	0
#aloneinacrowd	1.95074e-05	0	8.14182e-06	0
#aloneingrief	1.95074e-05	0	7.40165e-06	0
#alopecia	4.43471e-05	0	1.99845e-05	0
#alopeciaareata	4.43471e-05	0	1.92443e-05	0
#alopeciaawareness	4.43471e-05	0	1.85041e-05	0
#alopeciasupport	4.43471e-05	0	1.7764e-05	0
#alossisaloss	4.09128e-05	0	7.40165e-05	0.000203166
#alpha	0	6.03219e-05	0	0
#alphaalphaetaomega	1.85888e-05	0	1.03623e-05	0
#alphafold	0	0.000120154	0	0
#alphaomega	2.1362e-05	0	2.14648e-05	0
#alphawolf	6.68588e-05	0	1.99845e-05	0
#als	0	0.000396774	0	0
#altar	2.37536e-05	0	8.88198e-06	0
#alternative	6.82455e-05	0	4.07091e-05	0
#alternativeadvent	1.67005e-05	0	5.92132e-06	0
#alternativegirls	6.03885e-05	0	2.14648e-05	0
#alternativemedicine	2.4784e-05	0	7.40165e-06	0
#alternativemusic	6.21961e-05	0	3.40476e-05	0
#alternativerock	0	0.00034511	0	0
#alternativeswatford	0	8.90087e-05	0	9.2348e-05
#altgirl	0	0	0	0.000775724
#altijdeenkindtekort	7.44238e-05	0	4.88509e-05	0
#altrock	0	0	0	0.00120052
#alwaysadad	1.72489e-05	0	1.03623e-05	0
#alwaysandforever	0	5.37085e-05	0	0
#alwaysask	0.000108103	0	0.000138411	0
#alwaysbemine	5.52454e-05	0	0.000108064	0
#alwaysbemybaby	5.18129e-05	0	7.84575e-05	0
#alwaysinmyheart	0.00013139	0.000141024	0.000237593	0
#alwaysinourhearts	4.97209e-05	0	7.91977e-05	0
#alwaysloved	0.000367348	0.000974383	0.00100588	0.000369392
#alwayslovedalwaysmissed	2.16373e-05	0	5.92132e-06	0
#alwayslovedneverforgotten	0.00035471	0.000236856	0.000796418	0.00048021
#alwaysloveyou	2.52049e-05	0	1.25828e-05	0
#alwayslovingalwaysmissing	2.52415e-05	0	1.99845e-05	0
#alwaysmissingone	1.84837e-05	0	1.03623e-05	0
#alwaysonemissing	9.74486e-05	0	0.000210947	0
#alwaysourbabies	2.60942e-05	0	1.55435e-05	0
#alwaysremembered	6.19689e-05	0	9.25206e-05	0.000221635
#alwaysthankful	2.38676e-05	0	2.14648e-05	0
#alwaysthere	0	0.000114798	0	0
#alwayswatching	2.43062e-05	0	1.18426e-05	0
#alwayswithus	1.67833e-05	0	5.18116e-06	0
#alwaysyourmama	2.53716e-05	0	1.85041e-05	0
#alzheimer	0	0	0	0.000332453
#alzheimers	0	0.000727504	0	0.000627967
#amaezzaudebakarrik	0.000170988	0	0.000809741	0
#amateurphotographer	2.34667e-05	0	1.7764e-05	0
#amateurphotography	2.34667e-05	0	1.70238e-05	0
#amazing	3.00291e-05	0.000152583	6.66149e-06	0
#amazingultrasounds	1.83829e-05	0	2.96066e-06	0
#amazon	4.36278e-05	0	2.81263e-05	0.000720315
#amazonfinds	2.10522e-05	0	2.14648e-05	0
#amazongiftlist	2.08394e-05	0	6.66149e-06	0
#amazonprime	2.52589e-05	0	1.18426e-05	0.000295514
#amazonprimeday	0	6.09607e-05	0	0
#amazonregistry	2.08394e-05	0	5.92132e-06	0
#amber	0	7.82917e-05	0	0
#ambient	0	0	0	0.000443271
#amediting	2.13309e-05	0	2.2205e-05	0
#amelia	1.84622e-05	0	2.96066e-06	0
#ameliekiki	2.86797e-05	0	6.66149e-06	0
#america	0	0.000139564	0	0.000369392
#americanbrainfoundation	2.12736e-05	0	2.14648e-05	0
#americanhealthcaresystem	0	6.72089e-05	0	0
#amh	0	0	0	9.2348e-05
#amhc	0	0	0	0.000129287
#amir	0	8.08679e-05	0	0
#ammonia	0	0	0	0.000184696
#amniocentesis	2.71815e-05	0	2.14648e-05	0
#amnioticfluidembolism	4.10767e-05	0	5.03312e-05	0
#amomentforgrace	1.69004e-05	0	5.92132e-06	0
#amonamarth	6.68588e-05	0	1.92443e-05	0
#amor	6.64172e-05	0	7.03157e-05	0
#amoral	6.4357e-05	0	1.99845e-05	0
#amordepadres	3.34161e-05	0	2.29451e-05	0
#amorincondicional	0	8.38337e-05	0	0
#amorinfinit	1.78496e-05	0	5.18116e-06	0
#amothersgrief	7.40381e-05	0.000160417	0.000172458	0
#amotherslove	8.42103e-05	0	0.000183561	0
#amothersloveisforever	1.89807e-05	0	5.18116e-06	0
#amour	5.81756e-05	0	8.28985e-05	0
#amourinconditionnel	4.30083e-05	0	1.55435e-05	0
#amsterdam	6.09163e-05	0	6.51345e-05	0
#amwriting	0	9.16272e-05	0	0
#amyarmitage	4.71324e-05	0	1.40631e-05	0
#amyarmitagewrites	4.71324e-05	0	1.3323e-05	0
#amyisraelchai	1.88114e-05	0	8.14182e-06	0
#amywrightglenn	2.19655e-05	0	9.62215e-06	0
#anacephaly	0	0.000130175	0	0
#analytical	0	0	0	0.000406331
#anapialoez	0	0.000100982	0	0
#anatomyscan	9.21264e-05	0	0.000167277	0
#ancastermoms	3.25814e-05	0	2.14648e-05	0
#ancestors	2.48556e-05	0	1.55435e-05	0
#ancestralhealing	2.48556e-05	0	1.48033e-05	0
#anchorman	2.12717e-05	0	6.66149e-06	0
#andreeannecyr	3.76459e-05	0	1.03623e-05	0
#andrewbostdoncer	2.50331e-05	0	8.14182e-06	0
#andrewspiecesofmyheart	2.50331e-05	0	6.66149e-06	0
#andthentherewerenone	0	0	0	0.000184696
#anelephantneverforgets	3.23227e-05	0	7.40165e-06	0
#anembryonicpregnancy	4.86911e-05	0	4.21894e-05	0
#anemia	0	0	0	0.000110818
#anencephaly	8.60805e-05	0.00014907	0.000127308	0.000129287
#anencephalyawareness	2.65413e-05	4.33099e-05	5.18116e-06	0
#anewday	2.27444e-05	0	3.70083e-06	0
#anewera	0	9.6586e-05	0	0
#anexity	2.19936e-05	0	5.92132e-06	0
#ange	7.22282e-05	0	9.10403e-05	0
#angel	0.000583199	0.000252507	0.00110063	0
#angelambassador	1.93027e-05	0	1.03623e-05	0
#angelauntie	0	5.45828e-05	0	0
#angelbabies	0.000705425	0.000779238	0.00157951	0.000147757
#angelbabieslovedforever	0	0.000103052	0	0
#angelbabiesmatter	4.53385e-05	0	5.99534e-05	0
#angelbaby	0.00488371	0.00606119	0.0132549	0.00965961
#angelbabyboy	2.13209e-05	0	1.7764e-05	0
#angelbabydecor	2.50192e-05	0	5.92132e-06	0
#angelbabygirl	2.13209e-05	0	1.70238e-05	0
#angelbabymom	4.99525e-05	0	7.47567e-05	0
#angelbear	2.29853e-05	0	1.70238e-05	0
#angelbirthday	3.56306e-05	0	3.77484e-05	0
#angelceremony	2.86433e-05	0	8.88198e-06	0
#angelchild	5.51571e-05	0	3.03468e-05	0
#angeldad	0.00020857	0	0.000475186	0
#angeldaddy	3.82665e-05	0	5.47722e-05	0
#angeldash	6.86029e-05	0	8.36387e-05	0
#angeldaughter	1.45272e-05	4.73845e-05	2.2205e-06	0
#angeles	2.57271e-05	0	1.99845e-05	0
#angelexperience	2.43635e-05	0	1.99845e-05	0
#angelframe	2.54378e-05	0	1.99845e-05	0
#angelgifts	4.28773e-05	0	5.55124e-05	0
#angelgowns	2.41534e-05	0.000139143	6.66149e-06	0
#angelinathegriefalchemist	2.05238e-05	0	7.40165e-07	0
#angelinhaven	3.02632e-05	0	1.18426e-05	0
#angelinheaven	3.22145e-05	0	3.84886e-05	0
#angelmama	0.00125149	5.01181e-05	0.00376966	0
#angelmamas	2.67065e-05	0	1.7764e-05	0
#angelmamauk	7.85306e-05	0	0.00018134	0
#angelmom	0.00108713	0.000134629	0.00266978	7.38784e-05
#angelmomboss	7.59947e-05	0	0.000188002	0
#angelmomma	2.23439e-05	0	1.62836e-05	0
#angelmommy	0.000128316	0	0.000231672	0
#angelmoms	0.000167751	0	0.000366382	7.38784e-05
#angelmum	8.66871e-05	6.35918e-05	0.000138411	0
#angelmumma	5.37501e-05	0	9.54813e-05	0
#angelmummy	3.82665e-05	0	5.25517e-05	0
#angelofminejewellery	2.01857e-05	0	8.14182e-06	0
#angelpapa	2.34582e-05	0	1.92443e-05	0
#angelparents	4.44288e-05	8.3174e-05	7.10558e-05	0
#angelposter	2.23431e-05	0	8.88198e-06	0
#angelprints	2.96916e-05	0	3.03468e-05	0.000129287
#angels	0.000164018	0.000240935	0.000299767	0.000369392
#angelsamongus	8.2232e-05	0	0.000112505	0
#angelsgala	3.18514e-05	0	3.55279e-05	0
#angelsinyourarms	1.76564e-05	0	7.40165e-06	0
#angelsmama	0	0	0	5.54088e-05
#angelson	3.34706e-05	0	2.2205e-06	0
#angelstoobeautifulforearth	0	4.33099e-05	0	0
#angelstrong	2.40616e-05	0	1.55435e-05	0
#angeltattoo	1.77099e-05	0	5.18116e-06	0
#angeltree	2.02832e-05	0	1.18426e-05	0
#angelversario	4.15143e-05	0	0.000150254	0
#angelversary	5.92465e-05	4.33099e-05	6.80952e-05	0
#angelwall	3.01206e-05	0	3.84886e-05	0
#angelwarrior	0.000181254	0.000875066	0.000489989	0
#angelwings	9.08793e-05	0	0.000113985	0
#angelwingstattoo	1.77099e-05	0	3.70083e-06	0
#angelwinnie	1.73953e-05	0	3.70083e-06	0
#anger	3.98474e-05	0	3.47878e-05	0
#anglos	2.11774e-05	0	1.18426e-05	0
#anglosinisrael	2.11774e-05	0	1.11025e-05	0
#angry	0.000177603	0	0.000427075	0
#angst	3.04285e-05	0	1.55435e-05	0
#anhֳ¶rigstֳ¶d	7.36542e-05	0	1.62836e-05	0
#animal	0	0	0	0.000295514
#animallover	4.23482e-05	0	1.85041e-05	0
#animallovers	4.31606e-05	0	1.99845e-05	0
#animation	0	0	0	0.000129287
#anjalehnertz	4.89169e-05	0	9.62215e-06	0
#anjos	2.72551e-05	0	1.70238e-05	0
#ankֳ¼ndigung	3.64572e-05	0	9.62215e-06	0
#anmc23	0	0	0	7.38784e-05
#annalise	2.94958e-05	0	3.40476e-05	0
#annalisebouchֳ©	0.000111797	0	0.000220569	0
#annarose	2.97917e-05	0	3.62681e-05	0
#annieford	0	0.000115693	0	0
#annihilationofmankind	0	7.34099e-05	0	0
#anniversary	2.91099e-05	0	3.18271e-05	0
#anniversarygiftideas	4.48802e-05	0	5.77329e-05	0
#annonce	3.0798e-05	0	3.40476e-05	0
#announcement	3.73312e-05	0	1.25828e-05	0
#annualawarenesscampaign	0	0.000112459	0	0
#annualreview	2.19295e-05	0	5.92132e-06	0
#annualserviceofremembrance	1.9413e-05	0	1.25828e-05	0
#anonymous	7.72897e-05	6.50195e-05	9.10403e-05	0
#anonymousquote	2.19207e-05	0	1.70238e-05	0
#anp	0	0.00011051	0	0
#answeredprayers	0	7.29819e-05	0	0
#answers	0	6.31511e-05	0	0
#antacids	0	0	0	0.000203166
#antenatal	3.5537e-05	9.97795e-05	2.2205e-05	0.000129287
#antenatalcare	2.93252e-05	0.000153595	1.18426e-05	0.000147757
#antenatalclass	2.18488e-05	0	8.88198e-06	0
#antepartum	0	0	0	0.000129287
#antibodies	2.61689e-05	0	6.66149e-06	0
#anticipatorygrief	2.62254e-05	0	1.92443e-05	0
#antiemetics	0	0	0	0.000184696
#antihistamines	0	0	0	0.000166226
#antiphospholipid	0	0.000147011	0	0
#antiphospholipidsyndrome	2.36229e-05	0.000301688	6.66149e-06	0
#antiphosphospholipid	0	0	0	0.000110818
#antitrend	0	0	0	0.000332453
#antivaxxers	0	4.8669e-05	0	0
#antrim	0	0.000186494	0	0
#antrisch	0	0	0	5.54088e-05
#anxiety	0.00155064	0.000594774	0.00480885	0.00131134
#anxietyawareness	4.36366e-05	0	6.51345e-05	0
#anxietyrecovery	4.28907e-05	0	3.10869e-05	0
#anxietyrelief	3.27865e-05	0	3.84886e-05	0
#anxious	2.02173e-05	0	1.92443e-05	0
#anxiouswithgrief	2.08559e-05	0	8.14182e-06	0
#anyoranֳ§a	2.19005e-05	0	1.40631e-05	0
#anythingispossible	2.18783e-05	0	2.14648e-05	0
#aoty	7.38063e-05	0	1.99845e-05	0
#apahm	0	0	0	0.000129287
#apego	4.51636e-05	0	3.18271e-05	0
#apha2023	1.91936e-05	0	9.62215e-06	0
#apoemaday	0	0.000116348	0	0
#apology	0	0.000142474	0	0
#apoyo	3.36751e-05	0	3.84886e-05	0
#apoyoemocional	0.000334298	0	0.00169054	0
#app	0	0.000122551	0	0
#apparel	3.59342e-05	0	3.47878e-05	0
#appetite	5.1203e-05	0	1.92443e-05	0
#appi	0	0	0	0.000110818
#applefortheday	0	0	0	0.000221635
#apps	0	0.000189893	0	0
#appstore	0	0.000122551	0	0
#aprilbaby	1.5036e-05	0	3.70083e-06	0
#aprilfools	0	0.000179024	0	0.000110818
#aprilfoolsday	0	0.00017527	0	3.69392e-05
#aprilshowers	5.30193e-05	0	7.03157e-05	0
#aps	2.36229e-05	0.000282515	5.92132e-06	0.000203166
#apsam23	0	0	0	9.2348e-05
#apsawareness	0	8.87359e-05	0	0
#apsawarenessmonth	0	0	0	7.38784e-05
#apsmatters	0	8.87359e-05	0	5.54088e-05
#aragonitestarcluster	7.06868e-05	0	1.40631e-05	0
#aranet4	0	0	0	9.2348e-05
#arborday	0	0.000108209	0	0
#arcantenatal	2.59812e-05	0	2.96066e-05	0
#architects	6.12689e-05	0	1.99845e-05	0
#archspire	7.65137e-05	0	4.29296e-05	0
#arcoiris	2.32793e-05	0	1.62836e-05	0
#arcreaders	2.13309e-05	0	2.07246e-05	0
#arenawien	2.31129e-05	0	5.18116e-06	0
#areyouok	0	5.02419e-05	0	0
#argentina	0	7.6499e-05	0	0
#argument	3.96368e-05	0	2.07246e-05	0
#arisewithchrist	3.6985e-05	0	7.40165e-06	0
#arispride	0	0	0	7.38784e-05
#arizona	0	0	0	0.000258575
#armagh	3.1801e-05	0.00011828	1.18426e-05	0
#armaghi	3.1801e-05	0	1.11025e-05	0
#armistice	2.15358e-05	0	1.99845e-05	0
#armstrongcreek	2.44246e-05	0	7.40165e-06	0
#aromatherapyforgrief	4.82898e-05	0	1.11025e-05	0
#arrest	0	0	0	0.000147757
#arsenic	0	0.000101623	0	0
#art	0.000231369	8.03897e-05	0.00017912	0.00134828
#artandscience	0	0.000121273	0	0
#artastherapy	2.29079e-05	0	1.03623e-05	0
#artbeatclub	5.30537e-05	0	8.14182e-06	0
#artcommunity	2.57087e-05	0	1.55435e-05	0
#artcorner	2.57087e-05	0	1.48033e-05	0
#artemisstudio	0	0	0	0.000221635
#artheals	3.20665e-05	0	5.18116e-06	0
#arthritis	0	0.00011178	0	0
#articblast	0	0	0	5.54088e-05
#artificialintelligence	5.10682e-05	8.28613e-05	3.92287e-05	0
#artinspires	2.1735e-05	0	1.99845e-05	0
#artismedicine	0	0	0	0.000110818
#artist	0.000106688	8.7026e-05	6.66149e-05	0
#artistfundraisingforcharity	2.57087e-05	0	1.40631e-05	0
#artisticresearch	1.45236e-05	0	1.48033e-06	0
#artistlife	2.24843e-05	0	1.3323e-05	0
#artistmother	0.000132276	0	8.36387e-05	0
#artistofinstagram	2.21193e-05	0	4.44099e-06	0
#artistsofinstagram	2.60625e-05	0	8.14182e-06	0
#artistsoninstagram	3.50344e-05	0	2.59058e-05	0
#artistsupport	2.57087e-05	0	1.25828e-05	0
#artofinstagram	2.24843e-05	0	1.18426e-05	0
#artofjoy	2.81121e-05	0	2.07246e-05	0
#artoftheday	2.21193e-05	0	3.70083e-06	0
#artoninstagram	2.24843e-05	0	1.11025e-05	0
#artphotography	4.81274e-05	0	1.03623e-05	0
#artprompt	0.000101255	0	0.0002672	0
#artsandhealth	4.0014e-05	0	6.21739e-05	0
#artsgram	5.97413e-05	0	1.70238e-05	0
#arttherapist	2.29079e-05	0	9.62215e-06	0
#arttherapy	7.96784e-05	6.41742e-05	3.03468e-05	0.000166226
#arttherapyjournal	0	6.41742e-05	0	0
#artwork	7.48032e-05	0	4.14492e-05	0.000258575
#artworks	2.24843e-05	0	1.03623e-05	0
#asaph	2.2136e-05	0	2.14648e-05	0
#ascension	0	0	0	7.38784e-05
#asformeandmyhouse	7.28884e-05	0	0.000113245	0
#asgodisbymyside	0	5.28326e-05	0	0
#ashermanssyndrome	5.1337e-05	0	8.58591e-05	0
#ashes	0.000217248	0	0.000517375	7.38784e-05
#ashesbear	1.6509e-05	0	6.66149e-06	0
#ashesbears	2.4812e-05	0	1.03623e-05	0
#ashford	0	0.000268312	0	0
#ashfordbabygarden	0	7.47485e-05	0	0
#ashliesembrace	5.91069e-05	0.000123138	2.88664e-05	0
#ashliesembracegolf	3.42328e-05	0	8.14182e-06	0
#ashokafellow	0	6.56231e-05	0	0
#asia	0	0.000303875	0	0.000221635
#asian	0	0	0	0.000517149
#asianamericanpacificislanderheritagemonth	0	0	0	9.2348e-05
#asianbabies	2.15278e-05	0	4.44099e-06	0
#asiangirl	0	0	0	0.00048021
#asianmentalhealth	5.3595e-05	0	5.99534e-05	0
#asianmom	4.15315e-05	0	4.14492e-05	0
#askapediastillbirth	4.69913e-05	0	9.62215e-06	0
#askforhelp	5.51735e-05	0	5.32919e-05	0
#askmeaboutmybaby	0	0.000151555	0	0
#askthemidwife	0	6.89742e-05	0	0
#askustheirname	0	0.000165405	0	0
#aslongasimliving	0.000108599	0	0.000284223	0
#aslongasimlivingpodcast	1.67651e-05	0	8.14182e-06	0
#asmr	5.38287e-05	0	4.95911e-05	0
#asmsg	0	0.000194333	0	0
#asphyx	0	0.000133058	0	0
#aspirin	0	0.000174817	0	0
#assam	0	0	0	7.38784e-05
#assignment	2.01033e-05	0	5.18116e-06	0
#assistedbirth	0	0	0	0.000221635
#asthma	0.000409189	0.00159821	0.0014485	0
#asthmaattack	1.93213e-05	0	1.99845e-05	0
#astillborn	1.73066e-05	0	5.92132e-06	0
#astrocytes	0	0	0	0.000350923
#astronomy	2.18942e-05	0	1.99845e-05	0
#atalossbook	2.2777e-05	0	1.03623e-05	0
#atatotalloss	0.000101449	0	0.000275341	0
#ateasedoulaservices	5.53701e-05	0	0.000105844	0
#atelier_grege	2.50719e-05	0	1.85041e-05	0
#atenciondigna	0	6.80565e-05	0	0
#atenciondignaalduelo	0	0.000772211	0	0
#atenciֳ³ndignaalduelo	0	0.000436073	0	0
#athens	0	0	0	5.54088e-05
#athensga	2.82603e-05	0	1.11025e-05	0
#athensgadoula	3.78755e-05	0	1.99845e-05	0
#athesiatappeinerverlag	2.51798e-05	0	8.88198e-06	0
#athousandtinysteps	2.41618e-05	0	4.44099e-06	0
#atlanta	0	0.000200518	0	0
#atlantadoula	3.78755e-05	0	1.92443e-05	0
#atlantaga	0	0.000200518	0	0
#atlantatherapist	0	8.29624e-05	0	0
#atotalloss	4.09978e-05	0	8.5119e-05	0
#atrazine	0	0	0	5.54088e-05
#attachmentparenting	3.48708e-05	0	3.25673e-05	0
#attachmenttheory	2.78034e-05	0	1.03623e-05	0
#attappadi	0	0	0	1.84696e-05
#aubrey	1.7766e-05	0	4.44099e-06	0
#auction	1.99411e-05	0.000110956	5.92132e-06	0
#audioblazze	0	0	0	0.000406331
#audiobook	3.6189e-05	0	1.92443e-05	0
#audiodrama	4.43239e-05	0	1.92443e-05	0
#audit	0	8.65745e-05	0	0
#audits	0	0.000100656	0	0
#augsburg	3.62704e-05	0	1.11025e-05	0
#augury	0	0	0	0.000240105
#august	3.64353e-05	0	6.66149e-06	0
#august19	0	7.49979e-05	0	0
#august19dayofhope	0	7.49979e-05	0	0
#august22	0	5.87148e-05	0	0
#augustbaby	4.1024e-05	0	1.18426e-05	0
#auktoriseradsocionom	7.36542e-05	0	1.55435e-05	0
#auntiemom	0	0	0	0.000110818
#aurorasforaurora	3.20604e-05	0	2.2205e-06	0
#ausnews	0	7.61261e-05	0	0
#auspol	0	0.000218473	0	0
#aussiefamilies	0	7.61261e-05	0	0
#aussieparents	0	7.61261e-05	0	0
#aussietriplets	2.41491e-05	0	8.14182e-06	0
#austim	3.27288e-05	0	3.99689e-05	0
#austinareaobgyn	0	0.000109303	0	0
#australia	0.000135337	0.000111694	0.000219089	0
#australian	0	6.81469e-05	0	0
#australianbirthstories	2.53661e-05	0	1.99845e-05	0
#australianbooks	2.2725e-05	0	9.62215e-06	0
#australianmidwife	3.42387e-05	0	1.55435e-05	0
#australiansinvestinginwomen	7.72897e-05	0	8.80796e-05	0
#austria	4.45009e-05	8.43717e-05	3.10869e-05	0
#author	0.000149765	0.000171277	0.000165057	0.000517149
#authors	2.41618e-05	0	3.70083e-06	0
#authorsofinstagram	3.76221e-05	0	1.7764e-05	0
#autism	0	0.00284241	0	0.00142216
#autismawareness	3.91162e-05	0	1.25828e-05	0
#autocura	2.64382e-05	0	1.18426e-05	0
#autogramm	6.47647e-05	0	1.18426e-05	0
#autogramme	6.47647e-05	0	1.11025e-05	0
#autogrammerfolg	6.47647e-05	0	1.03623e-05	0
#autogrammkarte	6.47647e-05	0	9.62215e-06	0
#autogrammkarten	6.47647e-05	0	8.88198e-06	0
#autogrammsammlung	6.47647e-05	0	8.14182e-06	0
#autograph	6.47647e-05	0	7.40165e-06	0
#autographcollection	6.47647e-05	0	6.66149e-06	0
#autographs	6.47647e-05	0	5.92132e-06	0
#autoimmune	0	0.000379046	0	0.00182849
#autoimmunewarrior	5.1337e-05	0	8.28985e-05	0
#autoimmunity	4.24404e-05	0	9.62215e-06	0.000332453
#autoimune	0.000415185	0	0.0014152	0
#automation	0	0.00026722	0	0
#autonomicnervoussystem	2.88609e-05	0	3.99689e-05	0
#autonomouseradication	0	0	0	3.69392e-05
#autopsies	0	0.000105817	0	0
#autopsy	0	6.31511e-05	0	7.38784e-05
#autorespeto	2.64382e-05	0	1.11025e-05	0
#autumn_cohen	0	0	0	0.000147757
#autumnangela	1.81212e-05	0	8.88198e-06	0
#autumnleaves	1.8904e-05	0	7.40165e-06	0
#availableonamazon	6.14828e-05	0	9.91821e-05	0
#aveauthor	3.58356e-05	0	2.2205e-05	0
#aveauthors	2.862e-05	0	1.40631e-05	0
#averyandaubreysway	2.99619e-05	0	1.70238e-05	0
#avocadobooking	6.12689e-05	0	1.92443e-05	0
#avoiceforlittlesouls	5.2158e-05	0	6.58747e-05	0
#avoidableerrors	0	0.000131605	0	0
#avortament	0	0.000175186	0	0
#awakening	4.96502e-05	0	6.66149e-06	0
#award	2.26073e-05	0	3.70083e-06	0
#awards	4.09404e-05	0	2.96066e-06	0
#awardwinning	0	4.33099e-05	0	0
#aware	0	0.000225797	0	0
#awareness	0.000528922	0.000854677	0.00094001	0.00138522
#awarenessbreakssilence	1.92591e-05	0	2.2205e-06	0
#awarenesscampaign	0	0	0	0.000258575
#awarenessmatters	2.44968e-05	9.35589e-05	1.18426e-05	0
#awarenessmonth	2.47238e-05	0	1.99845e-05	0
#awarenesspost	0	0	0	3.69392e-05
#awarenesssaveslives	2.11081e-05	0	1.11025e-05	0
#awarenesswalk	3.01768e-05	0	2.73861e-05	0
#awarness	2.70265e-05	0	2.2205e-05	0
#awaywiththedemonscalleddems	0	0	0	1.84696e-05
#awkwardconversation	2.08559e-05	0	7.40165e-06	0
#ayrshirebabylosssupport	0	0	0	0.000184696
#ayudamutua	3.36751e-05	0	3.10869e-05	0
#ayushmanhospital	3.22345e-05	0	8.88198e-06	0
#azaleas	0	7.54323e-05	0	0
#aֳ±onuevo	2.19139e-05	0	1.70238e-05	0
#baaghitv	0	6.36687e-05	0	0
#baarmoeder	3.4076e-05	0	2.14648e-05	0
#baarmoederenhartverbinding	7.63488e-05	0	7.77173e-05	0
#baarmoederheling	7.63488e-05	0	7.47567e-05	0
#baarmoedermassage	7.63488e-05	0	7.1796e-05	0
#baarmoederwond	7.63488e-05	0	6.88354e-05	0
#babies	0.000215272	0.000772582	0.000259798	0.00247493
#babiesbornsleeping	1.99215e-05	0	2.2205e-06	0
#babiesdeaths	2.16692e-05	0	5.18116e-06	0
#babiesdied	0	0.000131605	0	0
#babiesgonetoosoon	3.5119e-05	0	3.47878e-05	0
#babiesgraves	2.09044e-05	0	4.44099e-06	0
#babiesinheaven	7.91634e-05	0	0.000128049	0.000313983
#babieslives	0	0	0	0.000295514
#babieslivesmatter	0	0	0	3.69392e-05
#babiesloss	0	4.63899e-05	0	0
#babiesmatter	2.19878e-05	0	8.88198e-06	0
#babiesofinstagram	0.000101707	0	0.000248695	0
#babvloss	5.79104e-05	0	9.03001e-05	0
#babvlossawareness	2.02196e-05	0	1.3323e-05	0
#baby	0.00115461	0.00206705	0.00244995	0.00325065
#baby_loss	0	0	0	0.000129287
#baby_loss_awareness_week	0	8.06606e-05	0	0
#babyafter40	0	7.16785e-05	0	0
#babyafterloss	4.85819e-05	0	7.99378e-05	0
#babyamongthestars	1.85735e-05	0.000219242	1.18426e-05	0
#babyandinfantloss	3.08713e-05	0	3.77484e-05	0
#babyandinfantlossawareness	2.33035e-05	0	1.40631e-05	0
#babyangel	4.69569e-05	0	4.36697e-05	0
#babyangels	0	6.49025e-05	0	0
#babyapples	2.65e-05	0	1.70238e-05	0
#babyart	2.69997e-05	0	1.62836e-05	0
#babybean	1.98442e-05	0	5.92132e-06	0
#babybereavement	3.78971e-05	0	2.59058e-05	0
#babyblanket	3.47908e-05	0	2.36853e-05	0
#babyblues	3.94175e-05	0	3.77484e-05	0
#babybooties	2.66896e-05	0	1.55435e-05	0
#babyboy	0.000649371	5.51814e-05	0.00135154	0.000978889
#babybrother	3.99521e-05	0	2.88664e-05	0
#babybump	2.96562e-05	0	2.59058e-05	0.000757254
#babybumpstrongwithcerclage	2.53716e-05	0	1.18426e-05	0
#babybundle	0	0	0	7.38784e-05
#babycatcher	4.76715e-05	0	4.73706e-05	0
#babycharlie	4.46931e-05	0	8.65993e-05	0
#babyclasses	2.76162e-05	0	1.85041e-05	0
#babyclothes	7.97928e-05	0	8.14182e-05	0
#babyconway	5.10757e-05	6.48467e-05	0.000111025	0
#babydeath	9.34774e-05	0.000164094	0.000164317	0.000129287
#babydeaths	0	0.000141747	0	0
#babydeathsupport	5.49033e-05	0	5.8473e-05	0
#babydiapers	5.3595e-05	0	5.4032e-05	0
#babyessentials	2.82909e-05	0	8.88198e-06	0
#babyfever	3.09102e-05	0	1.70238e-05	0
#babyformula	5.3595e-05	0	5.18116e-05	0
#babyfuneral	0.000102503	7.54323e-05	0.000250916	0
#babygarden	2.26983e-05	0.000164576	4.44099e-06	0
#babygift	4.59531e-05	0	3.62681e-05	0
#babygifts	6.17551e-05	0	5.62525e-05	0
#babygirl	0.000563938	6.82236e-05	0.00112357	0.000387862
#babygrief	3.28996e-05	0	4.95911e-05	0
#babyhadtocomeout	3.47173e-05	0.000127946	4.44099e-06	0
#babyhat	2.66896e-05	0	1.48033e-05	0
#babyhealth	3.27781e-05	6.72089e-05	6.66149e-06	0
#babyhospices	0	0.000746193	0	0
#babyinheaven	0.000430974	7.49848e-05	0.00103993	0
#babyinthesky	2.08273e-05	0	2.07246e-05	0
#babyinthestars	2.50192e-05	0	4.44099e-06	0
#babyjack	0	9.80447e-05	0	0
#babykeepsake	6.7672e-05	0	6.58747e-05	0
#babykickscanada	1.84176e-05	0	8.88198e-06	0
#babylos	1.42602e-05	0	1.48033e-06	0
#babyloss	0.0153442	0.0281629	0.0377047	0.0574035
#babyloss2023	2.5513e-05	0	1.3323e-05	0
#babylossadvocate	0.000105535	0	0.0002672	0
#babylossamama	2.06703e-05	0	1.48033e-05	0
#babylossawarenes	0	5.80815e-05	0	0
#babylossawareness	0.00779607	0.0055575	0.021091	0.0205013
#babylossawareness2023	2.5513e-05	0	1.25828e-05	0
#babylossawareness2024	0	0	0	0.000129287
#babylossawarenesscommunity	0	8.8095e-05	0	0
#babylossawarenessday	0	0.000116152	0	0
#babylossawarenessmonth	0.000147634	0.000234828	0.000335295	3.69392e-05
#babylossawarenessweek	0.00017844	0.00213663	0.000433737	0.00260421
#babylossawarenessweek2020	0	5.75355e-05	0	0
#babylossawarenessweek2021	0	5.13091e-05	0	0
#babylossawarenessweek2023	9.09271e-05	0	0.000157655	5.54088e-05
#babylossawarenessweek2024	2.69887e-05	0	3.03468e-05	0
#babylossawarness	0	0	0	0.000184696
#babylossawarnessmonth	0	0	0	3.69392e-05
#babylossawerness	0	0	0	3.69392e-05
#babylossbirthday	2.07024e-05	0	1.92443e-05	0
#babylossblog	1.74517e-05	0	6.66149e-06	0
#babylossblogger	2.44396e-05	0	1.11025e-05	0
#babylossbookclub	6.30605e-05	0	0.00013249	0
#babylossbreakthesilence	5.61677e-05	0	8.36387e-05	0
#babylossbreakthestigma	3.6729e-05	0	4.29296e-05	0
#babylosscard	2.87256e-05	6.35918e-05	2.96066e-05	0
#babylosscareboxes	3.68159e-05	0	3.70083e-05	0
#babylosscharity	0.000106342	9.83021e-05	0.000114726	0.0014591
#babylosscharityuk	3.98654e-05	0	3.40476e-05	0
#babylosschristmas	2.16298e-05	0	1.3323e-05	0
#babylosschristmasgift	1.99051e-05	0	2.2205e-06	0
#babylossclub	6.20062e-05	0	9.91821e-05	0
#babylosscoach	0.000127898	0	0.000264239	0
#babylosscommuinty	0	6.68061e-05	0	0
#babylosscommunity	0.00319411	0.000408437	0.00842012	0.00347229
#babylosscommunityuk	4.18342e-05	0	5.03312e-05	0
#babylossdad	1.86342e-05	0	8.88198e-06	0
#babylosseducation	2.04263e-05	0	1.3323e-05	0
#babylossexperience	4.46931e-05	0	7.1796e-05	0
#babylossformedicalreasons	2.3538e-05	0	2.14648e-05	0
#babylossfundraising	2.1141e-05	0	7.40165e-06	0
#babylossgift	2.7045e-05	0	3.70083e-05	0
#babylossgifts	3.68727e-05	0	2.29451e-05	0
#babylossgrief	4.24517e-05	0	1.55435e-05	0
#babylossgroup	2.51084e-05	0	1.62836e-05	0
#babylossguide	2.0485e-05	0	1.40631e-05	0
#babylosshalloween	2.06851e-05	0	1.85041e-05	0
#babylosshour	0	0.000291198	0	0
#babylossjournal	7.11564e-05	0	0.000148033	0
#babylossjourney	0.0001356	0	0.000273861	0
#babylosskeepsakes	4.54996e-05	0	4.14492e-05	0
#babylossmama	8.05019e-05	0	9.10403e-05	0
#babylossmamas	0.000137474	0	0.000273121	0
#babylossmatters	2.06169e-05	0	1.40631e-05	0
#babylossmom	2.97063e-05	0	1.11025e-05	0
#babylossmoms	2.97063e-05	0	1.03623e-05	0
#babylossmum	0.000116663	0	0.000232412	0
#babylossnz	4.12874e-05	0	3.47878e-05	0
#babylossonetoonesupport	0.000622976	0	0.00180008	0
#babylossparents	2.09055e-05	0	1.25828e-05	0
#babylosspodcast	0.000165269	0.000181135	0.000420414	0
#babylossproducts	2.6308e-05	0	2.96066e-05	0
#babylossquotes	5.81544e-05	0	0.000104363	0
#babylossrecovery	1.75908e-05	0	4.44099e-06	0
#babylossremember	5.4357e-05	0	7.84575e-05	0
#babylossremembrance	1.63649e-05	0	4.44099e-06	0
#babylossresearch	4.49586e-05	4.66461e-05	1.92443e-05	0
#babylossresources	5.65079e-05	0	9.32608e-05	0
#babylosssomerset	2.60625e-05	0	6.66149e-06	0
#babylosssuport	0.000551393	0	0.00161208	0
#babylosssupport	0.00592748	0.00259384	0.0165456	0.0115989
#babylosssupportgroup	1.98838e-05	0	1.99845e-05	0
#babylosssupportuk	3.08926e-05	0	3.03468e-05	0
#babylosssupptort	1.88268e-05	0	7.40165e-06	0
#babylosssurvivor	0.00153679	8.0965e-05	0.00378002	0.000406331
#babylosssurvivors	2.12296e-05	0	1.92443e-05	0
#babylossuk	0.00011468	0	0.000186522	0
#babylossweek	0	0	0	1.84696e-05
#babylove	2.07677e-05	0	9.62215e-06	0
#babyloves	2.57501e-05	0	5.18116e-06	0
#babymemorial	0.000174721	0	0.000331594	0
#babymemorialgift	3.36369e-05	0	2.36853e-05	0
#babymemorialpage	1.85735e-05	0	1.03623e-05	0
#babymilestones	2.62289e-05	0	2.44254e-05	0
#babymine	4.35887e-05	0	4.44099e-05	0
#babymovements	2.49845e-05	4.33099e-05	6.66149e-06	0.000240105
#babynumber2	3.48007e-05	0	4.29296e-05	0
#babyphotos	3.31908e-05	0	3.62681e-05	0
#babyportrait	5.00972e-05	0.000133791	6.80952e-05	0
#babyposter	4.77193e-05	0	5.10714e-05	0
#babyprint	6.38666e-05	0	8.0678e-05	0
#babyprints	8.04349e-05	0	0.000115466	0
#babyrainbow	1.53592e-05	0	4.44099e-06	0
#babyremembrance	2.63419e-05	0	1.99845e-05	0
#babyroom	4.94896e-05	0	1.92443e-05	0
#babyroomdecor	4.94896e-05	0	1.85041e-05	0
#babysafety	3.29732e-05	0	9.62215e-06	0
#babyscan	5.00972e-05	0	6.51345e-05	0
#babysfirstchristmas	2.76747e-05	0	2.59058e-05	0
#babyshoes	3.45471e-05	0	1.48033e-05	0
#babyshower	7.86992e-05	0	7.54968e-05	0
#babyshowerfavours	3.75898e-05	0	1.11025e-05	0
#babysister	2.20828e-05	0	1.03623e-05	0
#babysitter	2.77355e-05	0	1.62836e-05	0
#babysonogram	3.75898e-05	0	1.03623e-05	0
#babysoul	4.7462e-05	0	4.44099e-05	0
#babysoulcommunication	9.08466e-05	0	9.8442e-05	0
#babysoulreading	8.15523e-05	0	8.0678e-05	0
#babysoulsms	6.09698e-05	0	5.32919e-05	0
#babyssecondchristmas	2.19417e-05	0	5.18116e-06	0
#babysterfte	0.000261925	0	0.000513675	0
#babysurgery	2.01831e-05	0	1.70238e-05	0
#babysweater	1.96192e-05	0	8.14182e-06	0
#babyturtles	5.93326e-05	0	5.92132e-06	0
#babyverlies	0.000234648	0	0.000462603	0
#babywearing	2.33678e-05	0	6.66149e-06	0
#backtobasics	0	0	0	0.000166226
#backtoschool	0	6.50952e-05	0	0
#backtothestone	5.07035e-05	0	7.40165e-06	0
#bacteria	0	0	0	0.000147757
#bad_breath	5.1203e-05	0	1.85041e-05	0
#baddays	2.0871e-05	8.08679e-05	4.44099e-06	0
#baginalhealth	4.06627e-05	0	1.55435e-05	0
#baisday2021	0	7.24287e-05	0	0
#baixo	0.000107782	0	6.2914e-05	0
#bajubandoversize	4.69913e-05	0	8.88198e-06	0
#bajustillbirth	4.69913e-05	0	8.14182e-06	0
#bake	1.9031e-05	0	7.40165e-06	0
#bakeforsands	1.68444e-05	0	8.14182e-06	0
#baker	1.9031e-05	0	6.66149e-06	0
#bakersfield	6.73734e-05	0	1.85041e-05	0
#bakersfieldca	6.73734e-05	0	1.7764e-05	0
#bakersfieldcalifornia	6.73734e-05	0	1.70238e-05	0
#baking	1.9031e-05	0	5.92132e-06	0
#balancemeasures	0	4.83163e-05	0	0
#balanceyourenergy	3.12794e-05	0	3.10869e-05	0
#baldomniman	3.29371e-05	0	3.70083e-06	0
#baliabideak	1.99678e-05	0	1.62836e-05	0
#ballarat	9.83695e-05	0	0.000150994	0
#ballina	0	0.00011828	0	0
#ballinasloe	0	7.59519e-05	0	0
#ballonfabrik	3.78187e-05	0	1.18426e-05	0
#ballonfabrikaugsburg	3.78187e-05	0	1.11025e-05	0
#balloonrace	0	8.27012e-05	0	0
#balloonrelease	0	8.59848e-05	0	0
#balloonsoflove	1.93761e-05	0	1.55435e-05	0
#balsallcommon	0.000240949	0	0.000529958	0
#balsallcommonfunrun2023	2.27285e-05	0	1.70238e-05	0
#bame	0	9.28877e-05	0	0
#bananarepublic256	0	0.000100982	0	0
#banbridge	3.1801e-05	0	8.88198e-06	0
#band	5.07029e-05	0	9.62215e-06	0.000443271
#bandlife	4.3783e-05	0	1.03623e-05	0
#bandlsring	2.06467e-05	0	8.88198e-06	0
#bandlsringsurvivor	1.58712e-05	0	4.44099e-06	0
#bandmembers	0	0	0	0.000313983
#bandmerch	5.07029e-05	0	8.88198e-06	0
#bandmerchandise	5.83849e-05	0	1.25828e-05	0
#bandmerchofficial	5.07029e-05	0	8.14182e-06	0
#bandmerchoriginal	5.07029e-05	0	7.40165e-06	0
#bandshirtfriday	0	7.54323e-05	0	0
#bandtshirt	5.83849e-05	0	1.18426e-05	0
#banff	0	0	0	0.000406331
#bangalore	2.2385e-05	0	1.48033e-05	0
#bangladesh	0	8.03589e-05	0	0.000110818
#bangor	1.78202e-05	0	5.92132e-06	0
#bapak	2.15894e-05	0	5.92132e-06	0
#barbanegrabudapest	4.52467e-05	0	2.2205e-05	0
#barbarianprophecies	0	0	0	0.00048021
#barbaric	0	9.66072e-05	0	0
#barcelona	6.7432e-05	0	3.18271e-05	0
#barnsomvֳ₪xerupp	7.3115e-05	0	1.40631e-05	0
#barnsorg	6.13086e-05	0	1.3323e-05	0
#barrak	3.83283e-05	0	1.62836e-05	0
#barrie	3.20337e-05	0	2.29451e-05	0
#barriecharity	3.20337e-05	0	2.14648e-05	0
#barrierbreakers	2.19078e-05	0	9.62215e-06	0
#baruch	0	9.1509e-05	0	0
#basier	5.97413e-05	0	1.55435e-05	0
#basingstoke	0	0	0	7.38784e-05
#basketry	2.37411e-05	0	4.44099e-06	0
#basketweaving	2.37411e-05	0	3.70083e-06	0
#bass	0.000132044	0	7.1796e-05	0
#bassguitar	0.000107782	0	5.69927e-05	0
#bassindarcachon	2.68804e-05	0	1.03623e-05	0
#bassist	0.000107782	0	5.4032e-05	0
#bassplayer	0.000107782	0	5.10714e-05	0
#basta	0	0	0	0.000203166
#bat	1.89032e-05	0	4.44099e-06	0
#bathbirthingcentre	0	0.000100982	0	0
#bathmaternity	0	0.000100982	0	0
#battlinginfertility	1.97496e-05	0	1.25828e-05	0
#bavylosscharityuk	2.83548e-05	0	1.7764e-05	0
#bawbawshire	2.56996e-05	0	1.40631e-05	0
#bb18	0	0	0	0.000110818
#bbc	0	7.77131e-05	0	5.54088e-05
#bbciplayer	0	9.59566e-05	0	0
#bbcone	0	9.59566e-05	0	0
#bbctwo	0	5.10564e-05	0	0
#bbinnovations	0.000105512	0	0.000139151	0
#bblaw	3.84382e-05	0	5.92132e-05	0
#bbq	0	7.86847e-05	0	0
#bc	2.05785e-05	0.000148291	1.99845e-05	0
#bcfr2023	1.81897e-05	0	7.40165e-06	0
#bcn	4.11029e-05	0	1.3323e-05	0
#beach	6.03885e-05	0	2.07246e-05	0
#beachboysofmetal	2.64638e-05	0	4.44099e-06	0
#beadad	0	6.86142e-05	0	0
#beanies	0	0.000103476	0	0
#beareavedmama	1.54289e-05	0	4.44099e-06	0
#beareavedmother	7.72744e-05	0	0.000193183	0
#beareavedparents	1.93085e-05	0	9.62215e-06	0
#beareavement	1.90254e-05	0	1.11025e-05	0
#bearevedmothersday	2.40572e-05	0	1.11025e-05	0.000240105
#bearevedparents	2.5407e-05	0	1.11025e-05	0
#bearlovelybears	3.42387e-05	0	1.40631e-05	0
#bearnisandersmeme	0	7.34099e-05	0	0
#bearsgalore	0	5.0408e-05	0	0
#bearsofhope	3.21807e-05	0	2.88664e-05	0
#bearvementdoula	0	6.67411e-05	0	0
#beasball	2.53424e-05	0	1.3323e-05	0
#beatncds	0	0.000152064	0	0
#beatriceroseanne	2.53424e-05	0	1.18426e-05	0
#beautiful	8.79003e-05	5.37443e-05	7.25362e-05	0
#beautifulbabies	2.09111e-05	0	8.88198e-06	0
#beautifulbooks	2.24206e-05	0	1.7764e-05	0
#beautifulcervixproject	1.57026e-05	0	4.44099e-06	0
#beautifulpicturebook	3.40324e-05	0	1.55435e-05	0
#beauty	3.87896e-05	0	1.48033e-05	0
#beautyforashes	4.28785e-05	0	3.77484e-05	0
#beautyfromashes	4.73191e-05	0	5.69927e-05	0
#beautyfrompain	2.23362e-05	0	1.7764e-05	0
#beautywithabadge	2.65e-05	0	1.62836e-05	0
#beauxslittlemiracles	2.8254e-05	0	3.55279e-05	0
#beavementdoula	1.87147e-05	0	1.03623e-05	0
#bebe	6.34273e-05	0	6.88354e-05	0
#bebeange	2.68804e-05	0	9.62215e-06	0
#bebearcoiris	0.000259863	0	0.000740905	0
#bebecelestial	3.30962e-05	0	8.28985e-05	0
#bebecometa	2.0415e-05	0	2.07246e-05	0
#bebedelcielo	2.57271e-05	0	1.70238e-05	0
#bebeestrella	0.000970342	0	0.00414196	0
#bebeluna	2.0279e-05	0	2.96066e-06	0
#bebemariposa	0.000145595	0	0.000327153	0
#bebeprematuro	0.000136729	0	0.000367862	0
#bebeprematuroextremo	0.000105001	0	0.000240554	0
#bebepremsturo	2.09827e-05	0	1.62836e-05	0
#bebes	2.46018e-05	0	1.99845e-05	0
#bebesenelcielo	2.0415e-05	0	1.55435e-05	0
#bebesestrella	0	9.11446e-05	0	0
#bebest	0	0.000189697	0	0
#bebestrella	2.32793e-05	0	1.40631e-05	0
#bebֳ©estrella	2.362e-05	0	1.92443e-05	0
#bebֳ©sestrella	0	4.33099e-05	0	0
#becauseofmillie	1.83868e-05	0	6.66149e-06	0
#becauseofyoumychild	0.000133325	0	0.000340476	0
#becauseyoumatter	2.05435e-05	0	8.14182e-06	0
#becomeadoula	3.36343e-05	0	1.62836e-05	0
#bedfordtobeijing	0	0	0	0.000110818
#bedtimeroutine	1.7851e-05	0	5.18116e-06	0
#bedtimestory	1.7851e-05	0	4.44099e-06	0
#beenamuktesh	0	9.84541e-05	0	0
#beentheredonethat	2.46978e-05	9.25252e-05	2.81263e-05	0
#beer	4.52373e-05	0	1.18426e-05	0
#begentlewithyourself	2.19215e-05	0	1.92443e-05	0
#beginning	2.90388e-05	0	2.66459e-05	0
#begrateful	0	7.47998e-05	0	0
#begravning	2.33913e-05	0	4.44099e-06	0
#behavioralissues	4.45417e-05	0	2.07246e-05	0
#behaviourchange	0	0	0	0.000591027
#behֳ¶verpratamednֳ¥gon	7.36542e-05	0	1.48033e-05	0
#beingamum	1.59552e-05	0	5.92132e-06	0
#bekasi	7.67056e-05	0	3.40476e-05	0
#bekasibawahtanah	7.67056e-05	0	3.25673e-05	0
#bekasideathmetal	7.67056e-05	0	3.10869e-05	0
#bekind	3.64606e-05	0.000154862	4.14492e-05	1.84696e-05
#bekindtoall	2.19446e-05	0	2.14648e-05	0
#bekindtooneanother	2.81929e-05	0	3.55279e-05	0
#bekindtoyourself	1.95414e-05	0.000144186	1.18426e-05	0
#belfastmidwives	0	0	0	5.54088e-05
#belgium	6.12689e-05	0	1.85041e-05	0
#belgiֳ«	2.38576e-05	0	1.03623e-05	0
#believe	5.54882e-05	0	5.8473e-05	0
#belikethewillow	2.81929e-05	0	3.40476e-05	0
#belikeus	0	8.91698e-05	0	0
#bella	1.59895e-05	0	5.92132e-06	0
#bellaforever	1.80877e-05	0	7.40165e-06	0
#bellaingrid	1.80877e-05	0	6.66149e-06	0
#bellybump	3.36343e-05	0	1.55435e-05	0
#beloved	2.49634e-05	7.15963e-05	1.62836e-05	0
#bemaltesteine	5.12247e-05	0	1.7764e-05	0
#bemorefreddie	2.01845e-05	0	1.92443e-05	0
#benefits	0	7.58572e-05	0	0
#benefitsofattendingaretreatforbabyloss	0	9.10567e-05	0	0
#benelux	6.12689e-05	0	1.7764e-05	0
#beniaminoflavio	2.23237e-05	0	6.66149e-06	0
#bepresentwithgod	2.16791e-05	0	2.07246e-05	0
#bepunktet_und_bemalt	5.12247e-05	0	1.70238e-05	0
#beranibersuarabesar	0	0	0	0.000184696
#beranibesar	0	0	0	0.000110818
#beravedmother	2.41267e-05	0	1.99845e-05	0
#bereaveamentcare	0	7.39237e-05	0	0
#bereaved	0.0015114	0.000414552	0.003951	0.000572558
#bereaved_parents_gippsland	2.56996e-05	0	1.3323e-05	0
#bereavedatchristmas	1.59057e-05	0	6.66149e-06	0
#bereavedbrother	2.2987e-05	0	1.70238e-05	0
#bereavedchristmas	2.83548e-05	0	1.70238e-05	0
#bereavedcommunity	2.918e-05	0	3.47878e-05	0
#bereaveddad	0.000131594	8.92812e-05	0.000259058	0.000591027
#bereaveddads	0	5.80712e-05	0	0
#bereavedfamilies	6.26095e-05	0.000135636	6.51345e-05	0.0016438
#bereavedfamiliesofchildloss	0	0.000100049	0	0
#bereavedfamily	5.62037e-05	0	8.65993e-05	0.000147757
#bereavedfather	0.00166336	0.00146295	0.00462011	0.00934562
#bereavedfathers	9.08285e-05	0	0.000188742	9.2348e-05
#bereavedgrandparent	2.20071e-05	0	1.92443e-05	0
#bereavedgrandparents	8.0098e-05	0	0.000140631	0
#bereavedmama	0.000203845	0	0.000451501	0
#bereavedmom	0.000211563	0	0.000450761	0.000129287
#bereavedmomgift	2.25509e-05	0	1.85041e-05	0
#bereavedmoms	4.73333e-05	0	6.06935e-05	0
#bereavedmother	0.00679684	0.00201115	0.0171948	0.00716621
#bereavedmothers	8.18984e-05	0	0.000173199	0
#bereavedmothersday	2.00039e-05	0.000248203	1.70238e-05	0.000203166
#bereavedmum	0.000168616	0	0.000257577	0
#bereavedparent	0.000284208	0.000446167	0.000548462	0
#bereavedparents	0.00450807	0.00391704	0.0108604	0.00289973
#bereavedparentscommunitygroup	1.76043e-05	0	6.66149e-06	0
#bereavedparentsmonth	2.00233e-05	0.000208633	1.70238e-05	9.2348e-05
#bereavedparentsupport	5.09571e-05	0	6.80952e-05	0
#bereavedsibling	3.26641e-05	0	4.07091e-05	0
#bereavedsiblings	9.57982e-05	0	0.000128049	0
#bereavedsiblingsmonth	3.9695e-05	0	3.84886e-05	0
#bereavedsiblingsupport	2.2987e-05	0	1.40631e-05	0
#bereavedsister	2.2987e-05	0	1.3323e-05	0
#bereavedsupport	2.73258e-05	0	3.10869e-05	0
#bereavement	0.00272435	0.00236741	0.00630177	0.00714774
#bereavementadvocate	2.5859e-05	0	8.88198e-06	0
#bereavementart	2.53866e-05	0	8.88198e-06	0
#bereavementbear	4.81601e-05	0	4.88509e-05	0
#bereavementbirthcompanion	2.5859e-05	0	8.14182e-06	0
#bereavementboxes	1.85498e-05	0	1.03623e-05	0
#bereavementcare	4.22487e-05	0.000390727	4.21894e-05	0.000831132
#bereavementcoordinator	0	7.71043e-05	0	0
#bereavementdonor	2.57249e-05	0	1.11025e-05	0
#bereavementdoula	0.000547928	8.93756e-05	0.00125532	0
#bereavementdoulas	7.12577e-05	0	8.58591e-05	0
#bereavementgift	2.33472e-05	0	8.88198e-06	0
#bereavementgifts	4.32293e-05	0	4.36697e-05	0
#bereavementleave	0	0.000197015	0	0
#bereavementmidwife	6.63351e-05	0	4.14492e-05	0
#bereavementmidwives	2.74623e-05	0	1.18426e-05	0.000184696
#bereavementphotography	1.88033e-05	0	1.18426e-05	0
#bereavementpumper	3.80009e-05	0	2.81263e-05	0
#bereavementpumping	2.57249e-05	0	1.03623e-05	0
#bereavementstandard	2.85671e-05	0	3.33074e-05	0
#bereavementstandardofcare	1.93027e-05	0	8.14182e-06	0
#bereavementstandards	0	0.000210712	0	0
#bereavementsuite	0	4.62732e-05	0	0
#bereavementsupport	0.000516008	0.00052094	0.00111025	0.000664906
#bereavementsupportireland	0	6.13274e-05	0	0
#bereavementworkshops	2.83906e-05	0	5.92132e-06	0
#bereavment	2.19936e-05	4.64364e-05	4.44099e-06	1.84696e-05
#bereavmentdonor	0.000104481	0	0.000154694	0
#bereavmentgift	3.37871e-05	0	3.70083e-05	0
#bereavmentsupport	2.3796e-05	0	1.62836e-05	0
#beredskap	4.88125e-05	0	2.29451e-05	0
#bereveamentdoula	2.39126e-05	0	2.96066e-06	0
#berevedmother	2.32144e-05	0	1.7764e-05	0
#berevedparents	6.78936e-05	0	0.000103623	0
#berevedsiblings	2.10257e-05	0	2.14648e-05	0
#berevement	7.264e-05	0	9.69616e-05	0
#berevementsupport	3.22916e-05	0	3.10869e-05	0
#berlin	0.00010684	0	4.58902e-05	0
#bernie	0	7.56783e-05	0	0
#berniesanders	0	7.56783e-05	0	0
#berniesandersmittens	0	7.56783e-05	0	0
#berpantang	3.34706e-05	0	2.2205e-06	0
#berravedmother	2.12397e-05	0	1.7764e-05	0
#berravedparent	2.26275e-05	0	1.85041e-05	0
#berrefonds	3.20665e-05	0	4.44099e-06	0
#besafe	2.71981e-05	0	1.18426e-05	0
#bestaansrecht	2.38576e-05	0	9.62215e-06	0
#bestclub	0	0	0	0.000277044
#bestcoach	3.67886e-05	0	1.70238e-05	0
#bestfertilitynow	0	8.23885e-05	0	0
#bestfertilitynowtv	0	8.23885e-05	0	0
#bestgynecologistingurgaon	2.24934e-05	0	1.25828e-05	0
#besties	2.2159e-05	0	1.92443e-05	0
#bestiuidoctoringurgaon	2.24934e-05	0	1.18426e-05	0
#bestivfdoctoringurgaon	2.24934e-05	0	1.11025e-05	0
#bestmom	2.77852e-05	0	1.85041e-05	0
#bestobstetrician	2.71981e-05	0	1.11025e-05	0
#bestofbothworlds	2.53716e-05	0	1.11025e-05	0
#bestofinsta	5.11975e-05	0	2.07246e-05	0
#bestofinstagram	5.11975e-05	0	1.99845e-05	0
#bestoftheday	5.11975e-05	0	1.92443e-05	0
#bestofthevoice	0	0.000189697	0	0
#bestoftoday	5.11975e-05	0	1.85041e-05	0
#bestvalentinesgift	2.25422e-05	0	1.7764e-05	0
#betareaders	2.13309e-05	0	1.92443e-05	0
#betastrep	8.21089e-05	0	7.25362e-05	0
#bethankful	2.07741e-05	0	1.18426e-05	0
#bethechange	0	0.00057032	0	0
#bethechangeyouwanttosee	1.85913e-05	0	8.14182e-06	0
#bethelight	3.60728e-05	0.000582497	3.10869e-05	0
#bethevillage	2.14685e-05	0	1.7764e-05	0
#betoforgovernor	0	0.00014717	0	0
#betrayal	5.80285e-05	0	3.92287e-05	0
#betterbirths	0	0	0	0.000166226
#betterforetta	0	8.09771e-05	0	0
#betterhelp	2.73153e-05	0	3.99689e-05	0
#bettermaternitycare	0	8.39608e-05	0	0
#betterresearch	0	0	0	0.000110818
#betterscience	0	0	0	9.2348e-05
#bettertogether	1.81529e-05	0	9.62215e-06	0
#betweendeathandlife	0	0	0	0.000221635
#bevalued	2.63693e-05	0	1.18426e-05	0
#beyondbea	0	6.41857e-05	0	0
#beyondbeacharity	2.04263e-05	0	1.18426e-05	0
#beyondourcontrol	2.4022e-05	0	2.07246e-05	0
#beyondtherainbow	6.70297e-05	0	7.03157e-05	0
#beyondtheworld	0	0	0	0.000129287
#beyou	2.98945e-05	0	3.55279e-05	0
#beyourself	1.99408e-05	0	1.62836e-05	0
#bff	2.2159e-05	0	1.85041e-05	0
#bhaidooj	2.30271e-05	0	1.11025e-05	0
#bhaidooj2023	2.30271e-05	0	1.03623e-05	0
#bhfyp	0	0.000222822	0	0
#bible	8.43964e-05	0	0.000139151	0
#bibledaily	2.56403e-05	0	1.85041e-05	0
#bibleeveryday	2.16382e-05	0	2.07246e-05	0
#biblequotes	0	7.70969e-05	0	0
#biblereadingchallenge	2.22335e-05	0	2.07246e-05	0
#biblescripture	2.45434e-05	0	1.03623e-05	0
#biblestudy	9.51754e-05	0	0.000172458	0
#bibleverse	0.000224723	0	0.000478887	0
#bibleversedaily	0.000148376	0	0.000319011	0
#bibleverseoftheday	2.45434e-05	0	8.14182e-06	0
#bibleverses	2.45434e-05	0	7.40165e-06	0
#biblicalfemininity	3.99904e-05	0	1.99845e-05	0
#biblicalgriefcoach	3.63062e-05	0	4.14492e-05	0
#biblicalgriefcounseling	3.63062e-05	0	3.99689e-05	0
#biblicalgrieving	3.63062e-05	0	3.84886e-05	0
#biblicaltruth	3.63062e-05	0	3.70083e-05	0
#bidenharrisadministration	0	0	0	7.38784e-05
#bigbrother	5.50311e-05	0	7.25362e-05	0
#bigbrothertoanangel	2.1259e-05	0	1.03623e-05	0
#bigcp24	0	0	0	5.54088e-05
#biggerpicture	2.61109e-05	0	1.48033e-05	0
#biggerthanthewholesky	4.86911e-05	0	3.55279e-05	0
#biggive	2.68194e-05	0	3.40476e-05	0
#biggod	3.45358e-05	0	3.84886e-05	0
#bigharma	0	0	0	0.000221635
#bigotry	0	0.000142474	0	0
#bigoutreach	0	8.49286e-05	0	0
#bigpharma	0	0.000148291	0	0.00046174
#bigpush2022	2.36743e-05	4.88081e-05	1.11025e-05	0
#bigsister	2.82308e-05	6.63429e-05	2.36853e-05	0
#bigsisterinheaven	9.41666e-05	0	0.000125828	0
#bihar	0	6.52282e-05	0	0
#bijwerking	0	0	0	0.000203166
#bijwerkingen	0	0	0	0.000184696
#bikini	6.03885e-05	0	1.99845e-05	0
#bileacids	0.000149768	0	0.000245735	0
#bilingualbooks	1.94233e-05	0	1.11025e-05	0
#bilingualbooksforkids	1.94233e-05	0	1.03623e-05	0
#billandben	0	7.92762e-05	0	0
#billgates	0	0	0	0.000240105
#billiken	2.03228e-05	0	6.66149e-06	0
#billsburgbrewery	2.5112e-05	0	1.99845e-05	0
#binbrookmoms	3.25814e-05	0	1.99845e-05	0
#binebraendle	5.12247e-05	0	1.62836e-05	0
#binebrֳ₪ndle	5.12247e-05	0	1.55435e-05	0
#bingo	2.0746e-05	0	6.66149e-06	0
#bioaccumulation	0	0	0	0.000369392
#biobank	3.02798e-05	0	8.88198e-06	0.000683376
#biobanks	0	0	0	0.000646436
#biohazardcleanup	6.73734e-05	0	1.62836e-05	0
#bioinformatics	0	0	0	0.00136675
#biology	5.42743e-05	0.000224545	1.3323e-05	0.000738784
#biom4110	0	8.91411e-05	0	0
#biom4180	0	8.91411e-05	0	0
#biomarker	0	8.57368e-05	0	0
#biomedcentralpregnancyandchildbirth	0	0	0	5.54088e-05
#biomedicalengineering	2.22135e-05	0	1.18426e-05	0
#biomonitoring	0	0.000106286	0	0.000683376
#biontech	0	0	0	0.000203166
#biosensors	0	0.00042675	0	0
#bioweapon	0	0	0	7.38784e-05
#bipartisan	2.18723e-05	8.89076e-05	5.92132e-06	0.000295514
#bipoc	4.42781e-05	0	4.44099e-05	0
#bipocauthors	3.64101e-05	0	6.43944e-05	0
#birmingham	0.000134778	0	0.0002709	0
#birminghamalabama	2.02015e-05	0	4.44099e-06	0
#birth	0.000997879	0.00139122	0.0020843	0.002124
#birthadvocacy	3.68509e-05	0	1.48033e-05	0
#birthambassador	0.000377178	0	0.00132119	0
#birthandbeyonddoulas	2.73578e-05	0	1.40631e-05	0
#birthasphyxia	1.86717e-05	0	7.40165e-06	3.69392e-05
#birthasweknowitpodcast	4.76715e-05	0	4.14492e-05	0
#birthbear	3.48667e-05	0	2.96066e-05	0
#birthcarecenter	0	0.000152759	0	0
#birthcenter	5.95199e-05	0	4.66304e-05	0
#birthcentre	3.02296e-05	0	1.40631e-05	0
#birthcertificates	0	9.14926e-05	0	0
#birthclass	3.68509e-05	0	1.40631e-05	0
#birthday	9.51623e-05	0.000274245	0.000122127	1.84696e-05
#birthdayboy	2.27973e-05	0.000225797	1.3323e-05	0
#birthdaycards	2.06049e-05	0	9.62215e-06	0
#birthdayfundraiser	0	4.33099e-05	0	0
#birthdaygig	1.6205e-05	0	2.2205e-06	0
#birthdaygirl	1.75137e-05	0.000225797	5.18116e-06	0
#birthdayinheaven	1.87591e-05	0	4.44099e-06	0
#birthdayparty	2.14178e-05	0	1.48033e-05	0
#birthdays	4.12275e-05	0	2.88664e-05	0
#birthdaysafterloss	4.17226e-05	0	7.03157e-05	0
#birthdaysarehard	1.96393e-05	0	8.88198e-06	0
#birthdaytwins	2.05e-05	0	1.70238e-05	0
#birthdayvibes	0	0.000225797	0	0
#birthdaywithoutthebirthdaygirl	2.05617e-05	0	6.66149e-06	0
#birthdefect	0	0	0	3.69392e-05
#birthdefects	9.96919e-05	0.000537435	4.29296e-05	0.000258575
#birthdoula	0.000684506	0	0.0018667	0.000591027
#birtheducation	6.11007e-05	0	4.66304e-05	0
#birthequity	0.000100169	0	0.000102143	9.2348e-05
#birtherrors	0	0.000131605	0	0
#birthflower	6.78664e-05	0	4.95911e-05	0
#birthflowertattoo	4.74618e-05	0	1.40631e-05	0
#birthing	2.13188e-05	0.000245081	1.62836e-05	0.000166226
#birthingafterloss	2.4032e-05	0	1.7764e-05	0
#birthingandbereavementsuite	1.95816e-05	0	1.11025e-05	0
#birthingcultures	0	7.54323e-05	0	0
#birthingpartner	0	8.54132e-05	0	0
#birthingpeople	4.46176e-05	0	2.07246e-05	0
#birthinjury	0.000178269	0.000303662	0.000336035	0.00570711
#birthinjurylawyer	0.000155273	0	0.000279782	0.00177308
#birthisbirth	2.04193e-05	0	8.14182e-06	0
#birthisinyourdna	3.68509e-05	0	1.3323e-05	0
#birthjustice	3.15447e-05	5.38956e-05	2.2205e-05	5.54088e-05
#birthkeeper	0.000140177	0	0.000310869	0
#birthlabyrinth	6.09163e-05	0	6.14337e-05	0
#birthmatters	3.78755e-05	0	1.7764e-05	0
#birthmindset	4.46176e-05	0	1.99845e-05	0
#birthofjesus	2.58931e-05	0	1.7764e-05	0
#birthorder	0	6.63429e-05	0	0
#birthparents	2.34325e-05	0	5.92132e-06	0
#birthpartner	4.46176e-05	0	1.92443e-05	0
#birthphotographer	5.11798e-05	0	2.14648e-05	0
#birthplan	4.46176e-05	0	1.85041e-05	0
#birthposter	2.83065e-05	0	1.70238e-05	0
#birthprep	7.47583e-05	0	3.47878e-05	0
#birthpreparation	4.46176e-05	0	1.62836e-05	0
#birthprint	0.00016274	0	0.000229451	0
#birthprints	2.4222e-05	0	1.85041e-05	0
#birthrates	0	0	0	0.000110818
#birthroomadvocacy	5.92801e-05	0	2.66459e-05	7.38784e-05
#birthroomconversation	4.62663e-05	0	1.85041e-05	0
#births	0	6.58701e-05	0	7.38784e-05
#birthsafeng	1.81088e-05	0	5.18116e-06	0
#birthstats	2.83065e-05	0	1.55435e-05	0
#birthstories	5.23699e-05	0.000104	4.07091e-05	0
#birthstory	0.000112251	0	0.000154694	0.000184696
#birthstorycare	6.28252e-05	0	0.000107324	0
#birthsupport	2.44398e-05	0	1.25828e-05	0.000258575
#birthtips	4.46176e-05	0	1.55435e-05	0
#birthtrauma	0.000781026	0.000557658	0.0015462	0.000591027
#birthtraumaawareness	9.62514e-05	0	0.000173199	1.84696e-05
#birthtraumahealing	9.40968e-05	0	0.000148773	0
#birthtraumaisreal	2.22809e-05	0	1.62836e-05	0
#birthtraumaottawa	7.3013e-05	0	0.000111025	0
#birthtraumarecovery	0.000130358	0	0.000219829	0
#birthtraumaresolution	2.71717e-05	0	1.92443e-05	0
#birthtraumasupport	0.00015305	0	0.000250176	0
#birthtraumasurvivor	0.000101367	0	0.00013619	0
#birthtree	1.81783e-05	0	5.18116e-06	0
#birthtruths	4.46176e-05	0	1.48033e-05	0
#birthttrauma	0.000379982	0	0.00104067	0
#birthweight	0	7.75063e-05	0	0.000203166
#birthweightbear	6.17551e-05	0	4.73706e-05	0
#birthwisdom	3.68509e-05	0	1.18426e-05	0
#birthwithoutfear	3.68509e-05	0	1.11025e-05	0
#birthwork	5.53198e-05	0	3.62681e-05	0
#birthworker	0.000725894	0	0.00215758	0
#birthworkers	4.54345e-05	0	2.44254e-05	0
#birthworkpublishing	2.38271e-05	0	3.70083e-06	0
#bismarckmandan	2.65703e-05	0	2.14648e-05	0
#bismarcknd	2.65703e-05	0	2.07246e-05	0
#bismarcknorthdakota	2.65703e-05	0	1.99845e-05	0
#bismarckphotographer	2.65703e-05	0	1.92443e-05	0
#bismarckphotography	2.65703e-05	0	1.85041e-05	0
#bittersweet	2.30852e-05	4.33099e-05	1.11025e-05	0
#bizarrekvlt	7.38063e-05	0	1.92443e-05	0
#black	3.90793e-05	6.27906e-05	9.62215e-06	0
#blackandgreytattoo	4.74618e-05	0	1.3323e-05	0
#blackandwhiteart	5.97413e-05	0	1.48033e-05	0
#blackangelmom	5.16061e-05	0	4.88509e-05	0
#blackasianethnicminority	3.77752e-05	0	5.10714e-05	0
#blackauthors	2.03626e-05	0	7.40165e-06	0
#blackbabies	3.71029e-05	0	1.99845e-05	0.000110818
#blackbabiesmatter	4.33626e-05	0.000258772	3.40476e-05	0
#blackbabyloss	3.28116e-05	0	2.88664e-05	0
#blackbabylossawareness	3.84382e-05	0	5.47722e-05	0
#blackbabylossawarenessweek	0	0	0	7.38784e-05
#blackbirth	2.7242e-05	0	1.55435e-05	0
#blackbirthmatters	2.7242e-05	0	1.48033e-05	0
#blackboyjoy	2.26346e-05	0	1.62836e-05	0
#blackbritishwomen	0	0	0	0.000129287
#blackburn	2.83879e-05	0	1.85041e-05	0
#blackcouplesart	4.48802e-05	0	5.55124e-05	0
#blackcouplesgoals	3.30508e-05	0	3.55279e-05	0
#blackdoctors	0	0.000121674	0	0
#blackdoctorsspeak	0	7.2329e-05	0	0
#blackdoula	1.82551e-05	0	5.92132e-06	0
#blackfamily	3.79301e-05	0	3.03468e-05	0
#blackfemicide	2.05369e-05	0	7.40165e-06	0
#blackfriday	3.72048e-05	8.88806e-05	2.29451e-05	0
#blackgirlmagic	0	0	0	3.69392e-05
#blackhair	6.03885e-05	0	1.92443e-05	0
#blackhealth	0	0	0	0.000166226
#blackhealthmatters	0	7.2329e-05	0	0
#blackhistory	2.09432e-05	0	8.14182e-06	0
#blackhistoryeveryday	1.92932e-05	0	1.55435e-05	0
#blackhistorymonth	4.95453e-05	7.34224e-05	5.55124e-05	0.000147757
#blackinfantmortality	2.7242e-05	0	1.40631e-05	0
#blackinfertility	3.82392e-05	0	2.51656e-05	0
#blackisbeautiful	3.02293e-05	0	1.48033e-05	0
#blackismyhappycolor	4.21735e-05	0	7.40165e-06	0
#blacklivesmatter	2.22667e-05	0	7.40165e-06	0.000258575
#blackmamas	0	0.000107124	0	0
#blackmamasmatter	2.7161e-05	0.000272583	1.48033e-05	0
#blackmammasmatter	0	7.99504e-05	0	0
#blackmask	0	0	0	0.000277044
#blackmaternalhealth	0.00012664	0.000187026	0.000148033	0.000203166
#blackmaternalhealthweek	0	0.000107573	0	0
#blackmaternalhealthweek2024	0	0	0	7.38784e-05
#blackmaternity	1.93097e-05	0	9.62215e-06	0
#blackmentalhealth	5.3595e-05	0	4.73706e-05	0
#blackmentalhealthmatters	0	0.000114099	0	0
#blackmetal	0.000148167	0	5.69927e-05	0
#blackmetalvinyl	7.38063e-05	0	1.85041e-05	0
#blackmidwives	2.33678e-05	0	5.92132e-06	0
#blackmiscarriage	4.05483e-05	0	2.29451e-05	0
#blackmom	2.03526e-05	0	1.11025e-05	0
#blackmoms	2.91432e-05	0.000224816	8.14182e-06	0
#blackmomsmatter	2.22667e-05	0.000367204	5.92132e-06	0
#blackmother	1.91779e-05	0	1.18426e-05	0
#blackmotherhoood	0	0.000107124	0	0
#blackouttattoo	4.05319e-05	0	1.48033e-05	0
#blackownednonprofits	3.82023e-05	0	2.59058e-05	0
#blackphd	0	0	0	0.000664906
#blackpodcasters	2.7242e-05	0	1.03623e-05	0
#blackpool	0.000121589	0	0.000236853	0.000369392
#blackpoolilluminations	2.73496e-05	0	2.81263e-05	0
#blackpooltower	3.35171e-05	0	3.92287e-05	0
#blackpootower	0	0	0	3.69392e-05
#blackpregnancy	2.41867e-05	0	1.11025e-05	0
#blackstillbirth	2.25234e-05	0	1.25828e-05	0
#blacktherapist	2.06393e-05	0.000121674	1.11025e-05	0
#blacktherapists	0	0.000114099	0	0
#blacktwitternews	0	0	0	0.000184696
#blackwoman	3.07456e-05	0	1.70238e-05	0
#blackwomanartist	4.48802e-05	0	5.18116e-05	0
#blackwomen	2.41867e-05	0.00025263	1.03623e-05	0.00048021
#blackwomenmatter	2.41867e-05	0	9.62215e-06	0
#blackwomenshealth	2.41867e-05	0	8.88198e-06	0
#blackwomenupfront	0	7.54323e-05	0	0
#blackwriter	0	0.000125375	0	0
#bladdercancer	0	0.000106912	0	0
#blam	0.000108192	0	0.000252396	0
#blanketchange	0	8.70143e-05	0	0.00140369
#blanksupport	0	0	0	0.000240105
#blaw	0.000243241	0.000929944	0.000502572	0.00408178
#blaw20	0	0.0001619	0	0
#blaw2020	0	0.00134603	0	0
#blaw2021	2.04787e-05	0.00171166	1.40631e-05	0
#blaw2022	0	7.42081e-05	0	0
#blaw2023	0.000201435	0	0.000407831	0.00144063
#blaw2024	3.47723e-05	0	4.21894e-05	0.000664906
#blaw21	0	0.000339498	0	0
#blaw23	2.22768e-05	0	9.62215e-06	0.000203166
#blaw24	0	0	0	0.000147757
#bleeding	0	0	0	0.000258575
#blendeddiet	5.33367e-05	0	2.07246e-05	0
#blendediets	0	0	0	9.2348e-05
#blessed	0.000157565	0	0.000240554	0
#blessedarethosewhomournfortheywillbecomforted	0	0	0	0.000258575
#blessedfamily	0	0	0	0.000110818
#blessedmother	1.51644e-05	0	2.2205e-06	0
#blessedtobeamom	5.85701e-05	0	4.21894e-05	0
#blessedtobearfruit	6.65522e-05	0	0.000118426	0
#blessingbox	2.71741e-05	0	3.47878e-05	0
#blessings	2.47201e-05	0	1.3323e-05	0
#blightedovum	0.000179066	0	0.000370083	0
#bliss	0	5.01205e-05	0	0
#blissborn	8.71636e-05	0	0.000187262	0
#blivitlֳ₪mnad	5.76342e-05	0	1.25828e-05	0
#blm	0	0.000127147	0	0
#blockheads	0	0	0	1.84696e-05
#blog	0.000130877	0.000347972	0.000256837	0.000258575
#blogdelamor	2.57271e-05	0	1.40631e-05	0
#blogger	4.68244e-05	0.000125964	5.99534e-05	0
#bloggersofinstagram	2.0626e-05	0	1.62836e-05	0
#blogging	0	0.000125964	0	0
#blogonlife	0	0.000130997	0	0
#blogs	4.33134e-05	0	5.55124e-05	0
#blonde	3.90793e-05	0	8.88198e-06	0
#blood	0.000136075	8.7834e-05	0.000145072	0
#bloodbath	3.64353e-05	0	5.92132e-06	0
#bloodcancer	0	0	0	0.000350923
#bloodclot	0	0	0	0.000221635
#bloodclots	0	0.000140608	0	0
#blooddrive	2.65413e-05	0	4.44099e-06	0
#bloodlossanemia	1.97342e-05	0	5.18116e-06	0
#bloodpressure	0	9.20051e-05	0	0
#bloodpressurecontrol	3.06707e-05	0	1.3323e-05	0
#bloodsugar	0	0.00014291	0	0
#bloodtest	0	5.38695e-05	0	0
#bloodynews	0	7.70398e-05	0	0
#bloom	1.69848e-05	0	3.70083e-06	0
#bloominglife	1.722e-05	0	5.18116e-06	0
#bloomingthroughicgrief	3.69614e-05	0	2.59058e-05	0
#bloomwhereyouareplanted	2.49347e-05	0	5.92132e-06	0
#blossomstudy	0	6.43008e-05	0	0
#blue	3.90793e-05	0	8.14182e-06	0
#bluechristmas	1.74193e-05	0	6.66149e-06	0
#blueelephants	2.0133e-05	0	2.2205e-06	0
#bluesky	0	0	0	1.84696e-05
#blufftonsc	1.74346e-05	0	4.44099e-06	0
#bmc	4.89169e-05	0	8.14182e-06	0
#bmhc2022	0	5.24748e-05	0	0
#bmhc21	0	5.16244e-05	0	0
#bmhw2022	0	7.56582e-05	0	0
#bmhw21	0	9.20513e-05	0	0
#bmhw22	0	5.94026e-05	0	0
#bmhw23	0	0	0	7.38784e-05
#bmhw24	0	0	0	0.000147757
#bmi	0	0	0	5.54088e-05
#bmjmilitaryhealth	0	0	0	0.000147757
#bmm	6.12689e-05	0	1.70238e-05	0
#bmmhw	0	0	0	9.2348e-05
#boardmeet	1.93744e-05	0	1.48033e-05	0
#boardmeeting	2.18679e-05	0	8.14182e-06	0
#boardmembers	2.59923e-05	0	1.18426e-05	0
#boardofdirectors	1.6587e-05	0	5.18116e-06	0
#bobsilver	0	4.33099e-05	0	0
#bodilyautonomy	0	0	0	9.2348e-05
#body	6.05948e-05	0	2.44254e-05	0
#bodyborror	0	5.78427e-05	0	0
#bodyhorror	0	0.000227188	0	0
#bodyimage	0	6.52696e-05	0	0
#bodyimageafterloss	2.06229e-05	0	1.70238e-05	0
#bodyimagemovement	1.77942e-05	0	1.03623e-05	0
#bodylanguagejournal	2.97332e-05	0	3.40476e-05	0
#bodymindsoul	2.43469e-05	0	1.55435e-05	0
#bodypositivity	1.7506e-05	0	8.88198e-06	0
#bodytalksystem	2.4784e-05	0	6.66149e-06	0
#bodֳ³grafa	0	0	0	1.84696e-05
#boh	1.83829e-05	0	2.2205e-06	0
#bohoclothes	2.26546e-05	0	1.92443e-05	0
#boiserealestate	5.19504e-05	0	4.44099e-06	0
#bolbomyatra	0	0	0	5.54088e-05
#bolton	3.67886e-05	0	1.62836e-05	0
#bondingbeforebirth	0	0	0	5.54088e-05
#bonfire	2.43962e-05	0	1.7764e-05	0
#bonfire2023	2.43962e-05	0	1.70238e-05	0
#bonfirenight	4.33507e-05	0	3.03468e-05	0
#bonniehenry	0	0.000148291	0	0
#boo	2.44698e-05	0	1.40631e-05	0
#book	7.7966e-05	0.000218811	4.73706e-05	0.000147757
#bookclub	2.56983e-05	0	1.85041e-05	0
#bookcover	2.862e-05	0	1.25828e-05	0
#bookforsiblings	3.40324e-05	0	1.40631e-05	0
#bookgroupfiction	0	0	0	7.38784e-05
#booklover	0	0.000194333	0	0
#booklovers	0	0.000194333	0	0
#bookonmiscarriage	2.32808e-05	0	1.62836e-05	0
#bookquote	1.63256e-05	0	2.96066e-06	0
#bookrecommendation	0	0	0	3.69392e-05
#bookreview	4.71324e-05	0	1.25828e-05	0
#bookreviewer	4.71324e-05	0	1.18426e-05	0
#bookreviews	4.71324e-05	0	1.11025e-05	0
#bookrewiew	2.24206e-05	0	1.55435e-05	0
#books	6.43297e-05	0.000150296	7.99378e-05	0
#booksales	0	9.53043e-05	0	0
#booksforgriefandloss	3.18059e-05	0	1.92443e-05	0
#booksforgrievers	3.18059e-05	0	1.85041e-05	0
#bookshop	0	7.84915e-05	0	0
#booksigning	0	6.50521e-05	0	0
#booksofgrief	2.17799e-05	0	1.62836e-05	0
#booksongrief	2.79768e-05	0	1.7764e-05	0
#bookstagram	0.000102792	0	9.17805e-05	0
#booksthatchangeyou	2.24206e-05	0	1.48033e-05	0
#bookworms	0	0.000194333	0	0
#booster	0	0.000180755	0	0.000166226
#boostershots	0	0.000140608	0	0
#boris	0	7.27404e-05	0	0
#born	4.61331e-05	0.000102067	3.40476e-05	0
#bornagain	0	4.33099e-05	0	0
#bornanangel	2.52318e-05	0	1.92443e-05	0
#bornasleep	6.60615e-05	4.33099e-05	9.69616e-05	0
#bornearly	2.42001e-05	0	1.70238e-05	0
#bornenergy	9.08466e-05	0	8.36387e-05	0
#bornfromlines	9.28174e-05	0	0.000157655	0
#borninheaven	5.31602e-05	0	6.2914e-05	0
#bornintoheaven	1.42579e-05	0	1.48033e-06	0
#bornintosilence	0.000112028	0	0.000259058	0
#bornryansamturner	3.6189e-05	0	1.70238e-05	0
#bornsilent	0.000103965	0	0.00022427	0
#bornsilentlovedloudly	5.44452e-05	0	4.81107e-05	0
#bornsleeping	0.00177143	0.000316646	0.00436179	0.000240105
#bornsleepingbutstillborn	1.93124e-05	0	5.92132e-06	0
#bornstill	0.000140702	0.000206605	0.000299027	9.2348e-05
#bornstillbutstillborn	0.00013593	0.000710077	0.000265719	0
#bornstillisstillborn	0	0.000100982	0	0
#bornstillstillborn	1.47634e-05	0	2.2205e-06	0
#borntoosoon	0	0	0	9.2348e-05
#borntroughfire	0	0	0	1.84696e-05
#bornwithwings	4.51221e-05	0	3.33074e-05	0
#boroughbridge	3.49396e-05	0	2.96066e-05	0
#boroughbridgelife	4.28183e-05	0	3.92287e-05	0
#boston	2.30233e-05	0	1.40631e-05	0
#bostonphotographer	2.30233e-05	0	1.3323e-05	0
#both	0	0	0	0.000277044
#boundaries	5.3649e-05	0	9.03001e-05	0
#boundariesarehealthy	2.33615e-05	0	1.85041e-05	0
#bounty	0	9.79757e-05	0	0
#bouquet	2.70329e-05	0	6.66149e-06	0
#boxedangel	2.54378e-05	0	1.55435e-05	0
#boxingday	2.11698e-05	0	1.03623e-05	0
#boxingdayfootball	2.11698e-05	0	9.62215e-06	0
#boydad	1.56902e-05	0	3.70083e-06	0
#boygirltwins	2.40393e-05	0	1.70238e-05	0
#boymom	0.00016894	0.000230846	0.000196884	5.54088e-05
#boymum	2.41795e-05	0	1.48033e-05	0
#bpa	0	0.000241527	0	0
#bradford	0	0	0	1.84696e-05
#brain	2.22135e-05	0.000103363	1.11025e-05	0
#brainandtrauma	2.12736e-05	0	2.07246e-05	0
#braincancer	0	0.000108081	0	0.000332453
#braindamage	4.45417e-05	0.000128235	1.92443e-05	3.69392e-05
#braindamaged	0	0.000131605	0	0
#braininjuries	0	0.000212195	0	0
#braininjury	0	9.92408e-05	0	0
#brainspotting	2.48902e-05	0	1.85041e-05	0
#brainstorming	0	0	0	0.000110818
#braintrauma	2.12736e-05	0	1.99845e-05	0
#brainz	2.36942e-05	0	1.3323e-05	0
#brainzmagazine	2.36942e-05	0	1.25828e-05	0
#brainzmagazineexecutivecontributor	2.36942e-05	0	1.18426e-05	0
#bramborovysalat	6.43535e-05	0	1.40631e-05	0
#brampton	6.42142e-05	0	3.03468e-05	0
#brandon_cohen	0	0	0	9.2348e-05
#braseltongadoula	3.78755e-05	0	1.48033e-05	0
#brasil	1.8764e-05	0	6.66149e-06	0
#brautkleid	2.99581e-05	0	1.03623e-05	0
#brave	4.66001e-05	9.57365e-05	2.14648e-05	0
#bravearethosewhotry	2.45571e-05	0	1.48033e-06	0
#bravery	9.57307e-05	0	0.000199104	0
#bravesoul	0	0	0	0.000129287
#bravotv	2.21048e-05	0	1.7764e-05	0
#brazeaucounty	2.14799e-05	0	1.3323e-05	0
#brazil	0	0.00016598	0	0
#brazosvacios	2.362e-05	0	1.7764e-05	0
#breachofduty	0	0	0	0.000221635
#breakdown	2.72285e-05	0	6.66149e-06	0
#breakingthesilence	0.000198827	0.000537344	0.000350838	0.000646436
#breakingthesilenceofbabyloss	0	0	0	0.000258575
#breakthebias	0	9.50428e-05	0	0
#breakthecycle	4.06627e-05	0	1.40631e-05	0
#breakthesilence	0.000337713	0.00201385	0.000640983	0.00108971
#breakthesilencearoundstillbirth	0	5.44711e-05	0	0
#breakthestigma	5.40782e-05	0.000112459	6.14337e-05	0
#breakthestigmaofpal	2.00483e-05	0	2.14648e-05	0
#breakthestigmaofpregnanyloss	3.67034e-05	0	5.03312e-05	0
#breakthetaboo	0	9.926e-05	0	0
#breastcancer	0	0.00127615	0	0.000720315
#breastfeed	0	5.78677e-05	0	0
#breastfeeding	0.000544559	0.000134437	0.00138929	0.000905011
#breastfeedingcounselor	3.36343e-05	0	1.25828e-05	0
#breastfeedingeducator	0.00040127	0	0.00119759	0
#breastfeedingjourney	3.40197e-05	0	1.62836e-05	0
#breastfeedingmom	2.54781e-05	0	1.40631e-05	0
#breastfeedingmum	3.40197e-05	0	1.55435e-05	0
#breastfeedingsupport	0.00040127	0	0.00114578	0
#breastmilk	0.000119624	4.65578e-05	0.000148033	0
#breastmilkdonation	2.57249e-05	0	9.62215e-06	0
#breastmilkdonor	0.000124726	0	0.000146553	0
#breastmilkjewellery	3.40197e-05	0	1.40631e-05	0
#breastmilkjewelry	2.56364e-05	0	1.40631e-05	0
#breastmilkkeepsake	4.64388e-05	0	2.66459e-05	0
#breastmilkring	3.40197e-05	0	1.25828e-05	0
#breastpump	3.71838e-05	0	2.66459e-05	0
#breasts	0	6.21932e-05	0	0
#breathe	8.01201e-05	0	0.000162836	0
#breathing	2.4364e-05	0	1.85041e-05	0
#breathless	2.10592e-05	0	1.48033e-05	0
#breathwork	6.32005e-05	0	8.28985e-05	0
#breavedmom	2.49283e-05	0	2.81263e-05	0
#breavedmother	1.82487e-05	0	8.14182e-06	0
#breavedmum	2.45571e-05	0	1.48033e-06	0
#bredbury	2.02481e-05	0	1.03623e-05	0
#breech	3.68509e-05	0	1.03623e-05	3.69392e-05
#breeder	0	0	0	0.000110818
#brenebrown	0	0.000130206	0	0
#brenebrownquotes	1.7031e-05	9.57365e-05	8.88198e-06	0
#bressols_girona	5.17016e-05	0	5.99534e-05	0
#bressols_olot	5.17016e-05	0	5.62525e-05	0
#brettmckay	0	0	0	9.2348e-05
#brewmonday	1.65497e-05	0	7.40165e-06	0
#bridezillas	0	0	0	0.000332453
#bridgetsbunnies	1.72632e-05	0	4.44099e-06	0
#bridgetscradles	0.000116111	0	0.000289405	0
#brightlights	1.99098e-05	0	1.25828e-05	0
#brightonmarathon	1.62765e-05	0	5.18116e-06	0
#brilliantwork	0	4.33099e-05	0	0
#bringbacktheheadbang	3.62704e-05	0	1.03623e-05	0
#bringingawareness	2.74439e-05	0	2.14648e-05	0
#bringonthedata	0	7.66345e-05	0	0
#brinnington	2.02481e-05	0	9.62215e-06	0
#brisbane	2.39129e-05	0	4.44099e-06	0
#brisbanemidwife	2.83906e-05	0	5.18116e-06	0
#brisbanemums	3.42387e-05	0	1.18426e-05	0
#britainsbiggestfamilies	0	5.0077e-05	0	0
#british	0	0	0	0.000221635
#britisharmy	0	0	0	0.000147757
#britishhistory	5.50252e-05	0	1.25828e-05	0
#britishmonarchy	5.50252e-05	0	1.18426e-05	0
#brittanywatts	2.65027e-05	0	8.14182e-06	0
#broadstreetinn	1.85458e-05	0	4.44099e-06	0
#brocbear	0	6.4569e-05	0	0
#brockville	3.25814e-05	0	1.92443e-05	0
#brockvilleontario	3.25814e-05	0	1.85041e-05	0
#brockwatch2022	0	8.28329e-05	0	0
#broken	0.000176875	9.91259e-05	0.000365642	0
#brokenheart	0.000259012	0	0.000408571	0
#brokenhearted	2.04972e-05	9.57365e-05	8.88198e-06	0
#brokenheartquotes	0.000122503	0	0.000296066	0
#brokenhearts	1.96513e-05	0	1.40631e-05	0
#brokenmommy	2.29824e-05	0	1.3323e-05	0
#brookeskylarrichardsoncase	4.09404e-05	0	2.96066e-06	0
#brother	0.000119801	0	0.000157655	0
#brotherbear	0	0	0	0.000166226
#brotherhood	2.56364e-05	0	1.25828e-05	0
#brothersforlife	2.37533e-05	0	1.40631e-05	0
#brothersisterlove	2.38412e-05	0	1.7764e-05	0
#brothertoanangel	1.57708e-05	0	3.70083e-06	0
#brownladybug	2.48867e-05	0	1.85041e-05	0
#brutal	0.000110524	0	5.32919e-05	0
#brutal_death_metal	4.38424e-05	0	1.40631e-05	0
#brutaldeath	7.81096e-05	7.54323e-05	3.62681e-05	0
#brutaldeathcore	9.49666e-05	0	3.25673e-05	0
#brutaldeathmetal	0.000609326	0.000564371	0.000288664	0.00156992
#brutaldeathmetalart	4.38424e-05	0	1.18426e-05	0
#brutalledmetal	2.95722e-05	0	3.70083e-06	0
#brutalmetal	8.58617e-05	0	2.96066e-05	0
#brutalmusic	4.38424e-05	0	1.03623e-05	0
#brutalslam	3.34375e-05	0	9.62215e-06	0
#brutalslammingdeathmetal	6.00362e-05	0	1.85041e-05	0
#brutalsphincter	0.000137183	0	6.36542e-05	0
#brutalsphincterband	3.78187e-05	0	9.62215e-06	0
#brutalsphinter	3.29405e-05	0	4.44099e-06	0
#brutalsurfdeathmetal	0.000282705	0.00042746	0.000148033	0.000258575
#bt	4.05319e-05	0	1.18426e-05	0
#btk	0	0	0	0.000147757
#buckinghampalace	2.13287e-05	0	1.40631e-05	0
#buddhism	2.27515e-05	0	9.62215e-06	0
#buddiebear	3.48667e-05	0	2.81263e-05	0
#budget2020	0	4.33099e-05	0	0
#budget2023	0	0	0	0.000313983
#budtespolu	6.43535e-05	0	1.3323e-05	0
#bugging	0	0	0	0.000129287
#buildbackbetter	0	6.86744e-05	0	0
#buildingabridgetohopewithcerclage	2.49154e-05	0	1.55435e-05	0
#buildingacommunity	2.54239e-05	0	1.48033e-05	0
#buildingcastlesforstars	2.53716e-05	0	8.14182e-06	0
#buildingmilitaryfamilies	0	0	0	9.2348e-05
#buildingresilience	7.3013e-05	0	9.32608e-05	0
#buildingsandcastlesforangels	4.73088e-05	0	4.66304e-05	0
#buildyourown	2.38743e-05	0	9.62215e-06	0
#buildyourownstuffie	2.59055e-05	0	1.03623e-05	0
#bullied	0	0.000142474	0	0
#bullying	0	0	0	7.38784e-05
#bumpdate	2.75342e-05	0	2.07246e-05	0
#bumpday	0	4.33099e-05	0	0
#bumpdayblog	1.58475e-05	0	6.66149e-06	0
#bumpphoto	3.31908e-05	0	3.33074e-05	0
#bungeejump	1.93835e-05	0	9.62215e-06	0
#bunn	2.5407e-05	0	1.03623e-05	0
#burial	2.46921e-05	0.000749168	1.25828e-05	0
#burlingtonmoms	3.25814e-05	0	1.7764e-05	0
#burn	2.03404e-05	0	5.92132e-06	0
#burndowneden	0	9.78226e-05	0	0
#burning	2.93207e-05	0	8.88198e-06	0
#burnley	2.83879e-05	0	1.70238e-05	0
#burnout	3.18059e-05	9.56851e-05	1.7764e-05	5.54088e-05
#burnoutrecovery	3.18059e-05	0	1.70238e-05	0
#burpeesforbabies	0	9.53454e-05	0	0
#buscandoarcoiris	1.85365e-05	0	1.92443e-05	0
#business	0	0	0	0.000535619
#businessbooks	0	9.53043e-05	0	0
[truncated: 12,967 more rows]
