# Supplementary material for: Stillbirth Discourse on Instagram and X (Formerly Twitter): Content Analysis
Source: JMIR Infodemiology. 2025 Sep 24;5:e73980. doi: 10.2196/73980 (PMC12466797; doi:10.2196/73980)
Supplement: Multimedia Appendix 3 [file infodemiology-v5-e73980-s003.xlsx]

## Sheet: coherence result
algorithm	media	hashtag	number of topics
NMF	Instagram	stillbirth	27	0.733127
NMF	Instagram	stillbirth	21	0.730362
NMF	Instagram	stillbirth	17	0.729904
Bertopic	Instagram	stillbirth	57	0.7278
NMF	Instagram	stillbirth	25	0.726195
LDA	Instagram	stillbirth	7	0.7247
NMF	Instagram	stillbirth	30	0.724436
NMF	Instagram	stillbirth	34	0.722467
NMF	Instagram	stillbirth	16	0.722378
NMF	Instagram	stillbirth	20	0.722261
NMF	Instagram	stillbirth	26	0.720758
NMF	Instagram	stillbirth	28	0.71903
NMF	Instagram	stillbirth	31	0.717356
NMF	Instagram	stillbirth	29	0.717037
NMF	Instagram	stillbirth	37	0.714815
LDA	Instagram	stillbirth	27	0.7133
NMF	Instagram	stillbirth	19	0.712984
NMF	Instagram	stillbirth	35	0.704004
LDA	Instagram	stillbirth	29	0.7036
NMF	Instagram	stillbirth	32	0.700841
LDA	Instagram	stillbirth	14	0.7
LDA	Instagram	stillbirth	31	0.6999
NMF	Instagram	stillbirth	22	0.699716
LDA	Instagram	stillbirth	12	0.6989
NMF	Instagram	stillbirth	33	0.698871
LDA	Instagram	stillbirth	23	0.6957
LDA	Instagram	stillbirth	11	0.6947
LDA	Instagram	stillbirth	13	0.6946
NMF	Instagram	stillbirth	38	0.694497
LDA	Instagram	stillbirth	34	0.6931
LDA	Instagram	stillbirth	16	0.6926
NMF	Instagram	stillbirth	41	0.691907
LDA	Instagram	stillbirth	9	0.6911
LDA	Instagram	stillbirth	26	0.691
LDA	Instagram	stillbirth	40	0.6908
LDA	Instagram	stillbirth	15	0.6907
NMF	Instagram	stillbirth	40	0.690676
NMF	Instagram	stillbirth	36	0.690502
LDA	Instagram	stillbirth	24	0.6901
LDA	Instagram	stillbirth	17	0.6893
LDA	Instagram	stillbirth	33	0.6878
LDA	Instagram	stillbirth	39	0.6878
LDA	Instagram	stillbirth	35	0.6876
NMF	Instagram	stillbirth	42	0.687218
LDA	Instagram	stillbirth	25	0.6872
NMF	Instagram	stillbirth	46	0.686467
LDA	Instagram	stillbirth	37	0.6863
NMF	Instagram	stillbirth	44	0.685607
NMF	Instagram	stillbirth	43	0.685564
LDA	Instagram	stillbirth	28	0.685
LDA	Instagram	stillbirth	30	0.6848
LDA	Instagram	stillbirth	19	0.6837
LDA	Instagram	stillbirth	48	0.6826
NMF	Instagram	stillbirth	45	0.680518
LDA	Instagram	stillbirth	10	0.6787
LDA	Instagram	stillbirth	2	0.6783
LDA	Instagram	stillbirth	20	0.6782
LDA	Instagram	stillbirth	45	0.6776
NMF	Instagram	stillbirth	47	0.677567
NMF	Instagram	stillbirth	39	0.677172
LDA	Instagram	stillbirth	36	0.6761
LDA	Instagram	stillbirth	54	0.6761
LDA	Instagram	stillbirth	21	0.6758
LDA	Instagram	stillbirth	38	0.6758
NMF	Instagram	stillbirth	49	0.673615
LDA	Instagram	stillbirth	43	0.6725
LDA	Instagram	stillbirth	22	0.6721
LDA	Instagram	stillbirth	32	0.6712
NMF	Instagram	stillbirth	50	0.669734
Bertopic	Instagram	stillbirthawareness	68	0.639325
NMF	Instagram	stillbirthawareness	3	0.628946
NMF	Instagram	stillbirthawareness	4	0.624183
NMF	Instagram	stillbirthawareness	2	0.614645
LDA	Instagram	stillbirthawareness	9	0.606
NMF	Instagram	stillbirthawareness	28	0.598631
NMF	Instagram	stillbirthawareness	9	0.598289
NMF	Instagram	stillbirthawareness	21	0.594384
NMF	Instagram	stillbirthawareness	8	0.594346
LDA	Instagram	stillbirthawareness	11	0.5922
NMF	Instagram	stillbirthawareness	27	0.590703
NMF	Instagram	stillbirthawareness	5	0.590244
LDA	Instagram	stillbirthawareness	27	0.5902
LDA	Instagram	stillbirthawareness	2	0.5891
NMF	Instagram	stillbirthawareness	10	0.588357
LDA	Instagram	stillbirthawareness	10	0.5881
NMF	Instagram	stillbirthawareness	30	0.587533
NMF	Instagram	stillbirthawareness	29	0.586756
NMF	Instagram	stillbirthawareness	23	0.58615
NMF	Instagram	stillbirthawareness	31	0.585907
NMF	Instagram	stillbirthawareness	11	0.585845
NMF	Instagram	stillbirthawareness	25	0.584112
LDA	Instagram	stillbirthawareness	3	0.5827
NMF	Instagram	stillbirthawareness	12	0.581945
NMF	Instagram	stillbirthawareness	6	0.581253
NMF	Instagram	stillbirthawareness	33	0.57995
LDA	Instagram	stillbirthawareness	22	0.5798
LDA	Instagram	stillbirthawareness	35	0.5789
NMF	Instagram	stillbirthawareness	20	0.578215
NMF	Instagram	stillbirthawareness	24	0.577976
NMF	Instagram	stillbirthawareness	18	0.576711
NMF	Instagram	stillbirthawareness	35	0.576555
NMF	Instagram	stillbirthawareness	32	0.576445
NMF	Instagram	stillbirthawareness	37	0.575936
NMF	Instagram	stillbirthawareness	34	0.575249
LDA	Instagram	stillbirthawareness	30	0.5752
LDA	Instagram	stillbirthawareness	21	0.5742
LDA	Instagram	stillbirthawareness	4	0.574
LDA	Instagram	stillbirthawareness	29	0.5732
NMF	Instagram	stillbirthawareness	36	0.572052
NMF	Instagram	stillbirthawareness	26	0.571708
LDA	Instagram	stillbirthawareness	20	0.5716
LDA	Instagram	stillbirthawareness	24	0.5712
NMF	Instagram	stillbirthawareness	7	0.571159
NMF	Instagram	stillbirthawareness	17	0.571062
NMF	Instagram	stillbirthawareness	13	0.570914
LDA	Instagram	stillbirthawareness	36	0.5707
NMF	Instagram	stillbirthawareness	39	0.570218
LDA	Instagram	stillbirthawareness	12	0.5702
NMF	Instagram	stillbirthawareness	16	0.569981
LDA	Instagram	stillbirthawareness	5	0.5694
LDA	Instagram	stillbirthawareness	37	0.5694
LDA	Instagram	stillbirthawareness	25	0.5691
NMF	Instagram	stillbirthawareness	14	0.56899
LDA	Instagram	stillbirthawareness	28	0.5685
NMF	Instagram	stillbirthawareness	19	0.568186
NMF	Instagram	stillbirthawareness	38	0.567028
LDA	Instagram	stillbirthawareness	44	0.5659
LDA	Instagram	stillbirthawareness	13	0.5653
LDA	Instagram	stillbirthawareness	26	0.5652
LDA	Instagram	stillbirthawareness	42	0.5644
LDA	Instagram	stillbirthawareness	55	0.5643
LDA	Instagram	stillbirthawareness	43	0.5642
NMF	Instagram	stillbirthawareness	15	0.563934
LDA	Instagram	stillbirthawareness	38	0.5639
NMF	Instagram	stillbirthawareness	40	0.56347
LDA	Instagram	stillbirthawareness	32	0.5626
NMF	Instagram	stillbirthawareness	43	0.562412
LDA	Instagram	stillbirthawareness	6	0.5616
NMF	Instagram	stillbirth	48	0.669406
NMF	Instagram	stillbirth	53	0.668175
NMF	Instagram	stillbirth	51	0.666744
LDA	Instagram	stillbirth	52	0.6654
LDA	Instagram	stillbirth	41	0.6648
LDA	Instagram	stillbirth	49	0.6642
LDA	Instagram	stillbirth	42	0.6622
LDA	Instagram	stillbirth	51	0.6617
NMF	Instagram	stillbirth	56	0.661323
LDA	Instagram	stillbirth	44	0.6611
NMF	Instagram	stillbirth	54	0.661089
LDA	Instagram	stillbirth	56	0.6605
NMF	Instagram	stillbirth	58	0.660041
LDA	Instagram	stillbirth	55	0.6599
LDA	Instagram	stillbirth	18	0.6584
LDA	Instagram	stillbirth	50	0.6579
LDA	Instagram	stillbirth	60	0.656
NMF	Instagram	stillbirth	52	0.655658
LDA	Instagram	stillbirth	59	0.6555
LDA	Instagram	stillbirth	53	0.6548
NMF	Instagram	stillbirth	57	0.654689
NMF	Instagram	stillbirth	55	0.654509
LDA	Instagram	stillbirth	58	0.6544
LDA	Instagram	stillbirth	61	0.6535
LDA	Instagram	stillbirth	66	0.653
LDA	Instagram	stillbirth	67	0.6529
LDA	Instagram	stillbirth	62	0.6522
LDA	Instagram	stillbirth	57	0.6515
LDA	Instagram	stillbirth	47	0.6492
LDA	Instagram	stillbirth	46	0.6487
LDA	Instagram	stillbirth	65	0.6483
NMF	Instagram	stillbirth	61	0.648049
NMF	Instagram	stillbirth	59	0.64749
NMF	Instagram	stillbirth	63	0.647357
NMF	Instagram	stillbirth	60	0.645968
LDA	Instagram	stillbirth	63	0.6443
NMF	Instagram	stillbirth	62	0.643193
NMF	Instagram	stillbirth	64	0.64159
LDA	Instagram	stillbirth	64	0.6394
NMF	Instagram	stillbirth	65	0.636267
LDA	Instagram	stillbirth	69	0.6319
NMF	Instagram	stillbirth	66	0.628232
LDA	Instagram	stillbirth	5	0.6241
NMF	Instagram	stillbirth	69	0.623814
LDA	Instagram	stillbirth	68	0.6236
NMF	Instagram	stillbirth	68	0.623338
NMF	Instagram	stillbirth	67	0.620836
NMF	Instagram	stillbirth	70	0.619985
LDA	Instagram	stillbirth	70	0.6062
LDA	Instagram	stillbirth	4	0.5948
LDA	Instagram	stillbirth	3	0.5434
LDA	Instagram	stillbirth	6	0.5357
NMF	Instagram	stillbirth	7	0.5299
NMF	Instagram	stillbirth	8	0.5284
NMF	Instagram	stillbirth	24	0.5236
NMF	Instagram	stillbirth	10	0.5217
NMF	Instagram	stillbirth	3	0.5206
NMF	Instagram	stillbirth	4	0.5198
NMF	Instagram	stillbirth	9	0.5194
NMF	Instagram	stillbirth	13	0.5159
NMF	Instagram	stillbirth	6	0.5125
NMF	Instagram	stillbirth	11	0.512
NMF	Instagram	stillbirth	5	0.5119
LDA	Instagram	stillbirth	8	0.5104
NMF	Instagram	stillbirth	2	0.5102
NMF	Instagram	stillbirth	12	0.5077
NMF	Instagram	stillbirth	18	0.4973
NMF	Instagram	stillbirth	23	0.4931
NMF	Instagram	stillbirth	14	0.49
LDA	Instagram	stillbirthawareness	8	0.5612
LDA	Instagram	stillbirthawareness	7	0.5606
NMF	Instagram	stillbirthawareness	42	0.560255
LDA	Instagram	stillbirthawareness	23	0.5601
LDA	Instagram	stillbirthawareness	16	0.5595
LDA	Instagram	stillbirthawareness	47	0.558
NMF	Instagram	stillbirthawareness	41	0.557139
LDA	Instagram	stillbirthawareness	34	0.5565
LDA	Instagram	stillbirthawareness	49	0.5563
LDA	Instagram	stillbirthawareness	40	0.5561
LDA	Instagram	stillbirthawareness	14	0.5552
LDA	Instagram	stillbirthawareness	31	0.555
LDA	Instagram	stillbirthawareness	39	0.5546
NMF	Instagram	stillbirthawareness	22	0.553604
LDA	Instagram	stillbirthawareness	19	0.5536
NMF	Instagram	stillbirthawareness	57	0.552674
LDA	Instagram	stillbirthawareness	51	0.5524
LDA	Instagram	stillbirthawareness	52	0.5519
LDA	Instagram	stillbirthawareness	15	0.5518
NMF	Instagram	stillbirthawareness	45	0.55167
LDA	Instagram	stillbirthawareness	50	0.5516
NMF	Instagram	stillbirthawareness	50	0.550948
NMF	Instagram	stillbirthawareness	56	0.550656
NMF	Instagram	stillbirthawareness	49	0.550521
NMF	Instagram	stillbirthawareness	52	0.550222
LDA	Instagram	stillbirthawareness	54	0.55
LDA	Instagram	stillbirthawareness	48	0.5496
LDA	Instagram	stillbirthawareness	46	0.5491
NMF	Instagram	stillbirthawareness	46	0.549091
NMF	Instagram	stillbirthawareness	51	0.548685
NMF	Instagram	stillbirthawareness	53	0.548629
NMF	Instagram	stillbirthawareness	44	0.548229
LDA	Instagram	stillbirthawareness	64	0.5479
LDA	Instagram	stillbirthawareness	70	0.5466
LDA	Instagram	stillbirthawareness	67	0.5457
LDA	Instagram	stillbirthawareness	17	0.5456
NMF	Instagram	stillbirthawareness	48	0.545075
LDA	Instagram	stillbirthawareness	58	0.5442
LDA	Instagram	stillbirthawareness	61	0.5442
NMF	Instagram	stillbirthawareness	47	0.543775
LDA	Instagram	stillbirthawareness	41	0.5437
NMF	Instagram	stillbirthawareness	54	0.543529
NMF	Instagram	stillbirthawareness	60	0.543258
LDA	Instagram	stillbirthawareness	56	0.5432
LDA	Instagram	stillbirthawareness	18	0.5431
LDA	Instagram	stillbirthawareness	45	0.5429
LDA	Instagram	stillbirthawareness	69	0.5427
NMF	Instagram	stillbirthawareness	62	0.541319
LDA	Instagram	stillbirthawareness	33	0.5412
LDA	Instagram	stillbirthawareness	65	0.5412
NMF	Instagram	stillbirthawareness	58	0.541091
LDA	Instagram	stillbirthawareness	60	0.5394
LDA	Instagram	stillbirthawareness	59	0.5393
NMF	Instagram	stillbirthawareness	59	0.538623
LDA	Instagram	stillbirthawareness	66	0.5373
NMF	Instagram	stillbirthawareness	55	0.53724
LDA	Instagram	stillbirthawareness	53	0.5367
NMF	Instagram	stillbirthawareness	67	0.535
LDA	Instagram	stillbirthawareness	63	0.534
LDA	Instagram	stillbirthawareness	68	0.5335
LDA	Instagram	stillbirthawareness	57	0.5331
NMF	Instagram	stillbirthawareness	64	0.52926
NMF	Instagram	stillbirthawareness	63	0.528981
NMF	Instagram	stillbirthawareness	70	0.528366
NMF	Instagram	stillbirthawareness	61	0.528327
NMF	Instagram	stillbirthawareness	66	0.524559
LDA	Instagram	stillbirthawareness	62	0.5227
NMF	Instagram	stillbirthawareness	68	0.522473
NMF	Instagram	stillbirthawareness	65	0.522458
NMF	Instagram	stillbirthawareness	69	0.516618
NMF	Instagram	stillbirth	15	0.4836
NMF	Twitter	stillbirth	4	0.816195
NMF	Twitter	stillbirth	3	0.812927
BERTopic	Twitter	stillbirth	105	0.812927
NMF	Twitter	stillbirth	11	0.774828
NMF	Twitter	stillbirth	5	0.773058
NMF	Twitter	stillbirth	6	0.769193
NMF	Twitter	stillbirth	10	0.760025
NMF	Twitter	stillbirth	9	0.751903
NMF	Twitter	stillbirth	12	0.745554
NMF	Twitter	stillbirth	7	0.744881
NMF	Twitter	stillbirth	8	0.739068
NMF	Twitter	stillbirth	2	0.72566
NMF	Twitter	stillbirth	13	0.717888
NMF	Twitter	stillbirth	14	0.704715
NMF	Twitter	stillbirth	16	0.688589
NMF	Twitter	stillbirth	15	0.676769
NMF	Twitter	stillbirth	17	0.667248
NMF	Twitter	stillbirth	18	0.661602
NMF	Twitter	stillbirth	20	0.656733
NMF	Twitter	stillbirth	19	0.656171
NMF	Twitter	stillbirth	26	0.653092
NMF	Twitter	stillbirth	21	0.644811
NMF	Twitter	stillbirth	25	0.641771
NMF	Twitter	stillbirth	23	0.638552
NMF	Twitter	stillbirth	22	0.633673
NMF	Twitter	stillbirth	24	0.631046
NMF	Twitter	stillbirth	27	0.62649
LDA	Twitter	stillbirth	9	0.6219
NMF	Twitter	stillbirth	29	0.621239
LDA	Twitter	stillbirth	23	0.6205
LDA	Twitter	stillbirth	17	0.6157
LDA	Twitter	stillbirth	18	0.6152
NMF	Twitter	stillbirth	31	0.615062
NMF	Twitter	stillbirth	28	0.612374
LDA	Twitter	stillbirth	25	0.6106
NMF	Twitter	stillbirth	30	0.609947
LDA	Twitter	stillbirth	15	0.6096
NMF	Twitter	stillbirth	33	0.602601
LDA	Twitter	stillbirth	11	0.6015
LDA	Twitter	stillbirth	20	0.6009
LDA	Twitter	stillbirth	33	0.6002
LDA	Twitter	stillbirth	22	0.5991
NMF	Twitter	stillbirth	35	0.597076
NMF	Twitter	stillbirth	36	0.593614
LDA	Twitter	stillbirth	27	0.5922
NMF	Twitter	stillbirth	32	0.59152
LDA	Twitter	stillbirth	28	0.5907
NMF	Twitter	stillbirth	34	0.589414
LDA	Twitter	stillbirth	24	0.586
LDA	Twitter	stillbirth	29	0.5853
NMF	Twitter	stillbirth	38	0.582476
LDA	Twitter	stillbirth	5	0.5802
LDA	Twitter	stillbirth	37	0.5792
LDA	Twitter	stillbirth	14	0.5791
LDA	Twitter	stillbirth	26	0.579
LDA	Twitter	stillbirth	32	0.5782
LDA	Twitter	stillbirth	35	0.5776
LDA	Twitter	stillbirth	19	0.5773
LDA	Twitter	stillbirth	4	0.5768
LDA	Twitter	stillbirth	42	0.5734
NMF	Twitter	stillbirth	41	0.57308
LDA	Twitter	stillbirth	16	0.5722
LDA	Twitter	stillbirth	34	0.5717
NMF	Twitter	stillbirth	39	0.569257
LDA	Twitter	stillbirth	7	0.5687
NMF	Twitter	stillbirth	37	0.566731
LDA	Twitter	stillbirth	45	0.5658
LDA	Twitter	stillbirth	48	0.5656
LDA	Twitter	stillbirth	12	0.5641
LDA	Twitter	stillbirth	49	0.5622
LDA	Twitter	stillbirth	8	0.562
LDA	Twitter	stillbirth	21	0.5597
LDA	Twitter	stillbirth	30	0.5593
LDA	Twitter	stillbirth	39	0.5589
NMF	Twitter	stillbirth	48	0.55885
NMF	Twitter	stillbirth	40	0.55876
LDA	Twitter	stillbirth	43	0.5582
NMF	Twitter	stillbirth	44	0.556853
LDA	Twitter	stillbirth	31	0.5566
LDA	Twitter	stillbirth	46	0.5552
LDA	Twitter	stillbirth	13	0.555
NMF	Twitter	stillbirth	43	0.55477
LDA	Twitter	stillbirth	40	0.5528
LDA	Twitter	stillbirth	6	0.5488
LDA	Twitter	stillbirth	47	0.5479
LDA	Twitter	stillbirth	41	0.547
LDA	Twitter	stillbirth	38	0.5465
LDA	Twitter	stillbirth	44	0.5437
NMF	Twitter	stillbirth	47	0.540703
LDA	Twitter	stillbirth	36	0.54
NMF	Twitter	stillbirth	46	0.539501
NMF	Twitter	stillbirth	50	0.53931
NMF	Twitter	stillbirth	42	0.538797
LDA	Twitter	stillbirth	50	0.5368
LDA	Twitter	stillbirth	10	0.5363
LDA	Twitter	stillbirth	51	0.5362
LDA	Twitter	stillbirth	61	0.5357
NMF	Twitter	stillbirth	52	0.535369
NMF	Twitter	stillbirth	56	0.531993
NMF	Twitter	stillbirth	45	0.53128
LDA	Twitter	stillbirth	55	0.5299
NMF	Twitter	stillbirth	57	0.528918
LDA	Twitter	stillbirth	57	0.5284
NMF	Twitter	stillbirth	49	0.527721
LDA	Twitter	stillbirth	2	0.5272
NMF	Twitter	stillbirth	55	0.526446
NMF	Twitter	stillbirth	51	0.52373
LDA	Twitter	stillbirth	59	0.5236
LDA	Twitter	stillbirth	58	0.5217
LDA	Twitter	stillbirth	54	0.5206
NMF	Twitter	stillbirth	54	0.52006
LDA	Twitter	stillbirth	52	0.5198
LDA	Twitter	stillbirth	60	0.5194
NMF	Twitter	stillbirth	53	0.51614
LDA	Twitter	stillbirth	63	0.5159
NMF	Twitter	stillbirth	64	0.514139
LDA	Twitter	stillbirth	56	0.5125
LDA	Twitter	stillbirth	62	0.512
LDA	Twitter	stillbirth	53	0.5119
LDA	Twitter	stillbirth	64	0.5104
LDA	Twitter	stillbirth	67	0.5102
NMF	Twitter	stillbirth	59	0.510149
LDA	Twitter	stillbirth	3	0.5095
LDA	Twitter	stillbirth	66	0.5077
NMF	Twitter	stillbirth	60	0.500236
NMF	Twitter	stillbirth	63	0.500106
NMF	Twitter	stillbirth	68	0.499449
NMF	Twitter	stillbirth	67	0.498156
NMF	Twitter	stillbirth	61	0.49782
LDA	Twitter	stillbirth	69	0.4973
NMF	Twitter	stillbirth	58	0.497185
NMF	Twitter	stillbirth	62	0.496885
NMF	Twitter	stillbirth	65	0.495125
LDA	Twitter	stillbirth	65	0.4931
NMF	Twitter	stillbirth	69	0.492763
LDA	Twitter	stillbirth	68	0.49
NMF	Twitter	stillbirth	70	0.489327
NMF	Twitter	stillbirth	66	0.484011
LDA	Twitter	stillbirth	70	0.4836
